# Supplementary material for: 5-(1-Benzyl-1H-1,2,3-triazol-4-yl)-2,1,3-benzoxadiazole
Source: Acta Crystallogr Sect E Struct Rep Online. 2012 Oct 13;68(Pt 11):o3130–1. doi: 10.1107/S1600536812041827 (PMC3515234; doi:10.1107/S1600536812041827)
Supplement: Supplementary file 1 [file e-68-o3130-sup1.cif]

##############################################################################
#                                                                            #
# This CIF contains the data in a paper accepted for publication in          #
# Acta Crystallographica Section E. It conforms to the requirements of       #
# Notes for Authors for Acta Crystallographica Section E, and has been       #
# peer reviewed under the auspices of the IUCr Commission on Journals.       #
#                                                                            #
# Full details of the Crystallographic Information File format               #
# are given in the paper "The Crystallographic Information File (CIF):       #
# a New Standard Archive File for Crystallography" by S. R. Hall, F. H.      #
# Allen and I. D. Brown [Acta Cryst. (1991), A47, 655-685].                  #
#                                                                            #
# The current version of the core CIF dictionary is obtainable from          #
# ftp://ftp.iucr.org/pub/cif_core.dic.                                       #
#                                                                            #
# Software is freely available for graphical display of the structure(s)     #
# in this CIF. For information consult the CIF software page                 #
# http://www.iucr.org/resources/cif/software.                                #
#                                                                            #
# This file may be used for bona fide research purposes within the           #
# scientific community so long as proper attribution is given to the journal # 
# article from which it was obtained.                                        #
#                                                                            #
##############################################################################
data_I
_audit_creation_method     SHELXL-97
_chemical_name_systematic
;
5-(1-Benzyl-1<i>H</i>-1,2,3-triazol-4-yl)-2,1,3-benzoxadiazole
;
_chemical_name_common     ?
_chemical_formula_moiety     'C15 H11 N5 O'
_chemical_formula_sum     'C15 H11 N5 O'
_chemical_formula_iupac     'C15 H11 N5 O'
_chemical_formula_weight     277.29
_chemical_melting_point     ?
_symmetry_cell_setting     triclinic
_symmetry_space_group_name_H-M     'P -1'
_symmetry_space_group_name_Hall     '-P 1'
loop_
    _symmetry_equiv_pos_as_xyz
    'x, y, z'
    '-x, -y, -z'
_cell_length_a     5.7526(4)
_cell_length_b     9.9261(6)
_cell_length_c     11.7012(8)
_cell_angle_alpha     90.3799(7)
_cell_angle_beta     99.2517(7)
_cell_angle_gamma     103.2900(7)
_cell_volume     641.14(7)
_cell_formula_units_Z     2
_cell_measurement_reflns_used     4623
_cell_measurement_theta_min     2.69
_cell_measurement_theta_max     27.26
_cell_measurement_temperature     173(2)
_exptl_crystal_description     fragment
_exptl_crystal_colour     colourless
_exptl_crystal_size_max     0.50
_exptl_crystal_size_mid     0.29
_exptl_crystal_size_min     0.23
_exptl_crystal_density_diffrn     1.436
_exptl_crystal_density_meas     ?
_exptl_crystal_density_method     'not measured'
_exptl_crystal_F_000     288
_exptl_absorpt_coefficient_mu     0.097
_exptl_absorpt_correction_type     numerical
_exptl_absorpt_process_details     '(SADABS; Sheldrick, 2008)'
_exptl_absorpt_correction_T_min     0.9528
_exptl_absorpt_correction_T_max     0.9783
_exptl_special_details     ?
_diffrn_ambient_temperature     173(2)
_diffrn_radiation_type     MoK\a
_diffrn_radiation_wavelength     0.71073
_diffrn_radiation_source     'fine-focus sealed tube'
_diffrn_radiation_monochromator     graphite
_diffrn_measurement_device_type     'Bruker APEXII CCD'
_diffrn_measurement_method     '\w scans'
_diffrn_detector_area_resol_mean     8.26
_diffrn_reflns_number     5667
_diffrn_reflns_av_R_equivalents     0.0121
_diffrn_reflns_av_sigmaI/netI     0.0172
_diffrn_reflns_theta_min     1.77
_diffrn_reflns_theta_max     27.34
_diffrn_reflns_theta_full     27.34
_diffrn_measured_fraction_theta_max     0.992
_diffrn_measured_fraction_theta_full     0.992
_diffrn_reflns_limit_h_min     -7
_diffrn_reflns_limit_h_max     7
_diffrn_reflns_limit_k_min     -12
_diffrn_reflns_limit_k_max     12
_diffrn_reflns_limit_l_min     -15
_diffrn_reflns_limit_l_max     15
_refine_special_details
;
Refinement of <i>F</i>^2^ against ALL reflections. The weighted <i>R</i>-factor
<i>wR</i> and goodness of fit <i>S</i> are based on <i>F</i>^2^, conventional
<i>R</i>-factors <i>R</i> are based on <i>F</i>, with <i>F</i> set to zero for
negative <i>F</i>^2^. The threshold expression of <i>F</i>^2^ >
\s(<i>F</i>^2^) is used only for calculating <i>R</i>-factors(gt) <i>etc</i>.
and is not relevant to the choice of reflections for refinement.
<i>R</i>-factors based on <i>F</i>^2^ are statistically about twice as large
as those based on <i>F</i>, and <i>R</i>- factors based on ALL data will be
even larger.
;
_reflns_number_total     2879
_reflns_number_gt     2489
_reflns_threshold_expression     I>2\s(I)
_refine_ls_structure_factor_coef     Fsqd
_refine_ls_matrix_type     full
_refine_ls_R_factor_all     0.0414
_refine_ls_R_factor_gt     0.0352
_refine_ls_wR_factor_gt     0.0911
_refine_ls_wR_factor_ref     0.0957
_refine_ls_goodness_of_fit_ref     1.056
_refine_ls_restrained_S_all     1.056
_refine_ls_number_reflns     2879
_refine_ls_number_parameters     191
_refine_ls_number_restraints     0
_refine_ls_number_constraints     0
_refine_ls_hydrogen_treatment     constr
_refine_ls_weighting_scheme     calc
_refine_ls_weighting_details
         'calc w=1/[\s^2^(Fo^2^)+(0.0444P)^2^+0.1305P] where P=(Fo^2^+2Fc^2^)/3'
_atom_sites_solution_hydrogens     geom
_atom_sites_solution_primary     direct
_atom_sites_solution_secondary     difmap
_refine_ls_shift/su_max     0.000
_refine_ls_shift/su_mean     0.000
_refine_diff_density_max     0.226
_refine_diff_density_min     -0.171
_refine_ls_extinction_method     SHELXL
_refine_ls_extinction_coef     0.027(4)
_refine_ls_extinction_expression
                                  'Fc^*^=kFc[1+0.001xFc^2^\l^3^/sin(2\q)]^-1/4^'
loop_
    _atom_type_symbol
    _atom_type_description
    _atom_type_scat_dispersion_real
    _atom_type_scat_dispersion_imag
    _atom_type_scat_source
    'C' 'C' 0.0033 0.0016
                         'International Tables Vol C Tables 4.2.6.8 and 6.1.1.4'
    'H' 'H' 0.0000 0.0000
                         'International Tables Vol C Tables 4.2.6.8 and 6.1.1.4'
    'N' 'N' 0.0061 0.0033
                         'International Tables Vol C Tables 4.2.6.8 and 6.1.1.4'
    'O' 'O' 0.0106 0.0060
                         'International Tables Vol C Tables 4.2.6.8 and 6.1.1.4'
_computing_data_collection     'APEX2 (Bruker, 2008)'
_computing_cell_refinement     'SAINT (Bruker, 2008)'
_computing_data_reduction     'SAINT (Bruker, 2008)'
_computing_structure_solution     'SHELXD (Sheldrick, 2008)'
_computing_structure_refinement     'SHELXL97 (Sheldrick, 2008)'
_computing_molecular_graphics     'SHELXTL (Sheldrick, 2008)'
_computing_publication_material     'publCIF (Westrip, 2010)'
loop_
    _atom_site_type_symbol
    _atom_site_label
    _atom_site_fract_x
    _atom_site_fract_y
    _atom_site_fract_z
    _atom_site_U_iso_or_equiv
    _atom_site_adp_type
    _atom_site_calc_flag
    _atom_site_refinement_flags
    _atom_site_occupancy
    _atom_site_symmetry_multiplicity
    _atom_site_disorder_assembly
    _atom_site_disorder_group
    O O 0.37047(18) 0.60313(9) -0.24598(8) 0.0488(3) Uani d . 1 1 . .
    N N1 0.5182(2) 0.51386(12) -0.25718(9) 0.0454(3) Uani d . 1 1 . .
    N N2 0.2225(2) 0.56215(11) -0.16419(9) 0.0426(3) Uani d . 1 1 . .
    N N3 0.3192(2) 0.05933(11) 0.11897(9) 0.0397(3) Uani d . 1 1 . .
    N N4 0.2143(2) -0.00352(11) 0.20195(9) 0.0405(3) Uani d . 1 1 . .
    N N5 0.02778(17) 0.05338(10) 0.21296(8) 0.0326(2) Uani d . 1 1 . .
    C C1 0.4623(2) 0.41788(12) -0.18298(10) 0.0351(3) Uani d . 1 1 . .
    C C2 0.2785(2) 0.44754(12) -0.12510(10) 0.0337(3) Uani d . 1 1 . .
    C C3 0.1868(2) 0.36165(12) -0.03855(10) 0.0324(2) Uani d . 1 1 . .
    H H3 0.0650 0.3818 0.0002 0.039 Uiso calc R 1 1 . .
    C C4 0.28041(19) 0.24890(11) -0.01314(9) 0.0298(2) Uani d . 1 1 . .
    C C5 0.4649(2) 0.21869(12) -0.07346(10) 0.0340(3) Uani d . 1 1 . .
    H H5 0.5248 0.1388 -0.0539 0.041 Uiso calc R 1 1 . .
    C C6 0.5554(2) 0.29873(13) -0.15607(10) 0.0370(3) Uani d . 1 1 . .
    H H6 0.6760 0.2766 -0.1946 0.044 Uiso calc R 1 1 . .
    C C7 0.2003(2) 0.15745(11) 0.07735(9) 0.0303(2) Uani d . 1 1 . .
    C C8 0.0138(2) 0.15328(12) 0.13786(10) 0.0332(3) Uani d . 1 1 . .
    H H8 -0.1008 0.2093 0.1285 0.040 Uiso calc R 1 1 . .
    C C9 -0.1176(2) 0.01211(12) 0.30362(10) 0.0354(3) Uani d . 1 1 . .
    H H9A -0.0691 -0.0676 0.3429 0.042 Uiso calc R 1 1 . .
    H H9B -0.2903 -0.0184 0.2678 0.042 Uiso calc R 1 1 . .
    C C10 -0.0894(2) 0.12825(11) 0.39256(9) 0.0305(2) Uani d . 1 1 . .
    C C11 0.1235(2) 0.22895(13) 0.42168(11) 0.0382(3) Uani d . 1 1 . .
    H H11 0.2570 0.2280 0.3835 0.046 Uiso calc R 1 1 . .
    C C12 0.1428(2) 0.33104(13) 0.50619(11) 0.0432(3) Uani d . 1 1 . .
    H H12 0.2891 0.4004 0.5251 0.052 Uiso calc R 1 1 . .
    C C13 -0.0481(2) 0.33292(13) 0.56299(10) 0.0416(3) Uani d . 1 1 . .
    H H13 -0.0332 0.4023 0.6218 0.050 Uiso calc R 1 1 . .
    C C14 -0.2610(2) 0.23349(15) 0.53388(11) 0.0442(3) Uani d . 1 1 . .
    H H14 -0.3934 0.2341 0.5729 0.053 Uiso calc R 1 1 . .
    C C15 -0.2825(2) 0.13267(13) 0.44798(10) 0.0381(3) Uani d . 1 1 . .
    H H15 -0.4314 0.0659 0.4269 0.046 Uiso calc R 1 1 . .
loop_
    _atom_site_aniso_label
    _atom_site_aniso_U_11
    _atom_site_aniso_U_22
    _atom_site_aniso_U_33
    _atom_site_aniso_U_12
    _atom_site_aniso_U_13
    _atom_site_aniso_U_23
    O 0.0609(6) 0.0388(5) 0.0460(5) 0.0100(4) 0.0090(4) 0.0048(4)
    N1 0.0503(6) 0.0426(6) 0.0405(6) 0.0057(5) 0.0074(5) -0.0029(5)
    N2 0.0504(6) 0.0356(6) 0.0421(6) 0.0119(5) 0.0060(5) 0.0023(4)
    N3 0.0464(6) 0.0395(6) 0.0409(6) 0.0237(5) 0.0101(4) 0.0023(4)
    N4 0.0477(6) 0.0387(6) 0.0426(6) 0.0241(5) 0.0091(5) 0.0027(4)
    N5 0.0361(5) 0.0305(5) 0.0329(5) 0.0136(4) 0.0029(4) -0.0026(4)
    C1 0.0359(6) 0.0367(6) 0.0293(5) 0.0039(5) 0.0025(4) -0.0075(5)
    C2 0.0347(6) 0.0319(6) 0.0328(6) 0.0089(5) -0.0008(4) -0.0063(4)
    C3 0.0314(5) 0.0339(6) 0.0333(6) 0.0118(5) 0.0034(4) -0.0050(4)
    C4 0.0289(5) 0.0309(5) 0.0288(5) 0.0089(4) -0.0004(4) -0.0076(4)
    C5 0.0348(6) 0.0356(6) 0.0336(6) 0.0149(5) 0.0018(4) -0.0085(5)
    C6 0.0343(6) 0.0433(7) 0.0345(6) 0.0115(5) 0.0061(5) -0.0089(5)
    C7 0.0317(5) 0.0291(5) 0.0308(5) 0.0125(4) -0.0002(4) -0.0064(4)
    C8 0.0344(6) 0.0332(6) 0.0344(6) 0.0149(5) 0.0028(4) -0.0002(4)
    C9 0.0383(6) 0.0302(6) 0.0370(6) 0.0069(5) 0.0060(5) 0.0000(5)
    C10 0.0337(6) 0.0285(5) 0.0294(5) 0.0085(4) 0.0037(4) 0.0040(4)
    C11 0.0336(6) 0.0388(6) 0.0413(6) 0.0049(5) 0.0090(5) -0.0032(5)
    C12 0.0430(7) 0.0369(7) 0.0440(7) -0.0006(5) 0.0055(5) -0.0050(5)
    C13 0.0538(8) 0.0392(7) 0.0333(6) 0.0160(6) 0.0042(5) -0.0033(5)
    C14 0.0415(7) 0.0581(8) 0.0365(6) 0.0159(6) 0.0111(5) -0.0012(6)
    C15 0.0336(6) 0.0431(7) 0.0353(6) 0.0036(5) 0.0065(5) 0.0012(5)
_geom_special_details
;
All standard uncertainties (s.u.'s) (except the s.u. in the dihedral angle
between two least-squares planes) are estimated using the full covariance
matrix. The cell s.u.'s are taken into account individually in the estimation of
s.u.'s in distances, angles and torsion angles; correlations between s.u.'s in
cell parameters are only used when they are defined by crystal symmetry. An
approximate (isotropic) treatment of cell s.u.'s is used for estimating s.u.'s
involving least-squares planes.
;
loop_
    _geom_bond_atom_site_label_1
    _geom_bond_atom_site_label_2
    _geom_bond_site_symmetry_2
    _geom_bond_distance
    _geom_bond_publ_flag
    O N1 . 1.3804(15) ?
    O N2 . 1.3833(14) ?
    N1 C1 . 1.3133(16) ?
    N2 C2 . 1.3173(15) ?
    N3 N4 . 1.3112(14) ?
    N3 C7 . 1.3633(14) ?
    N4 N5 . 1.3452(13) ?
    N5 C8 . 1.3370(14) ?
    N5 C9 . 1.4582(15) ?
    C1 C6 . 1.4237(17) ?
    C1 C2 . 1.4260(16) ?
    C2 C3 . 1.4168(16) ?
    C3 C4 . 1.3642(16) ?
    C3 H3 . 0.9500 ?
    C4 C5 . 1.4486(15) ?
    C4 C7 . 1.4609(16) ?
    C5 C6 . 1.3485(17) ?
    C5 H5 . 0.9500 ?
    C6 H6 . 0.9500 ?
    C7 C8 . 1.3706(16) ?
    C8 H8 . 0.9500 ?
    C9 C10 . 1.5107(15) ?
    C9 H9A . 0.9900 ?
    C9 H9B . 0.9900 ?
    C10 C15 . 1.3821(16) ?
    C10 C11 . 1.3833(16) ?
    C11 C12 . 1.3845(17) ?
    C11 H11 . 0.9500 ?
    C12 C13 . 1.3756(18) ?
    C12 H12 . 0.9500 ?
    C13 C14 . 1.3766(19) ?
    C13 H13 . 0.9500 ?
    C14 C15 . 1.3844(18) ?
    C14 H14 . 0.9500 ?
    C15 H15 . 0.9500 ?
loop_
    _geom_angle_atom_site_label_1
    _geom_angle_atom_site_label_2
    _geom_angle_atom_site_label_3
    _geom_angle_site_symmetry_1
    _geom_angle_site_symmetry_3
    _geom_angle
    _geom_angle_publ_flag
    N1 O N2 . . 112.34(9) ?
    C1 N1 O . . 104.58(10) ?
    C2 N2 O . . 104.48(10) ?
    N4 N3 C7 . . 108.93(9) ?
    N3 N4 N5 . . 107.19(9) ?
    C8 N5 N4 . . 110.86(10) ?
    C8 N5 C9 . . 128.06(10) ?
    N4 N5 C9 . . 120.90(9) ?
    N1 C1 C6 . . 130.24(11) ?
    N1 C1 C2 . . 109.44(11) ?
    C6 C1 C2 . . 120.32(11) ?
    N2 C2 C3 . . 129.42(11) ?
    N2 C2 C1 . . 109.17(11) ?
    C3 C2 C1 . . 121.40(10) ?
    C4 C3 C2 . . 117.34(10) ?
    C4 C3 H3 . . 121.3 ?
    C2 C3 H3 . . 121.3 ?
    C3 C4 C5 . . 120.84(11) ?
    C3 C4 C7 . . 120.67(10) ?
    C5 C4 C7 . . 118.48(10) ?
    C6 C5 C4 . . 123.01(11) ?
    C6 C5 H5 . . 118.5 ?
    C4 C5 H5 . . 118.5 ?
    C5 C6 C1 . . 117.08(10) ?
    C5 C6 H6 . . 121.5 ?
    C1 C6 H6 . . 121.5 ?
    N3 C7 C8 . . 107.80(10) ?
    N3 C7 C4 . . 121.94(10) ?
    C8 C7 C4 . . 130.21(10) ?
    N5 C8 C7 . . 105.21(10) ?
    N5 C8 H8 . . 127.4 ?
    C7 C8 H8 . . 127.4 ?
    N5 C9 C10 . . 112.41(9) ?
    N5 C9 H9A . . 109.1 ?
    C10 C9 H9A . . 109.1 ?
    N5 C9 H9B . . 109.1 ?
    C10 C9 H9B . . 109.1 ?
    H9A C9 H9B . . 107.9 ?
    C15 C10 C11 . . 118.90(11) ?
    C15 C10 C9 . . 118.67(10) ?
    C11 C10 C9 . . 122.42(10) ?
    C10 C11 C12 . . 120.27(11) ?
    C10 C11 H11 . . 119.9 ?
    C12 C11 H11 . . 119.9 ?
    C13 C12 C11 . . 120.54(12) ?
    C13 C12 H12 . . 119.7 ?
    C11 C12 H12 . . 119.7 ?
    C12 C13 C14 . . 119.45(11) ?
    C12 C13 H13 . . 120.3 ?
    C14 C13 H13 . . 120.3 ?
    C13 C14 C15 . . 120.20(12) ?
    C13 C14 H14 . . 119.9 ?
    C15 C14 H14 . . 119.9 ?
    C10 C15 C14 . . 120.61(11) ?
    C10 C15 H15 . . 119.7 ?
    C14 C15 H15 . . 119.7 ?
loop_
    _geom_torsion_atom_site_label_1
    _geom_torsion_atom_site_label_2
    _geom_torsion_atom_site_label_3
    _geom_torsion_atom_site_label_4
    _geom_torsion_site_symmetry_1
    _geom_torsion_site_symmetry_2
    _geom_torsion_site_symmetry_3
    _geom_torsion_site_symmetry_4
    _geom_torsion
    _geom_torsion_publ_flag
    N2 O N1 C1 . . . . 0.09(13) ?
    N1 O N2 C2 . . . . -0.13(13) ?
    C7 N3 N4 N5 . . . . 0.44(13) ?
    N3 N4 N5 C8 . . . . -0.47(13) ?
    N3 N4 N5 C9 . . . . -176.07(10) ?
    O N1 C1 C6 . . . . -179.98(11) ?
    O N1 C1 C2 . . . . -0.02(12) ?
    O N2 C2 C3 . . . . 178.79(11) ?
    O N2 C2 C1 . . . . 0.11(12) ?
    N1 C1 C2 N2 . . . . -0.06(13) ?
    C6 C1 C2 N2 . . . . 179.90(10) ?
    N1 C1 C2 C3 . . . . -178.86(10) ?
    C6 C1 C2 C3 . . . . 1.10(16) ?
    N2 C2 C3 C4 . . . . -178.88(11) ?
    C1 C2 C3 C4 . . . . -0.34(16) ?
    C2 C3 C4 C5 . . . . -0.45(16) ?
    C2 C3 C4 C7 . . . . 178.26(9) ?
    C3 C4 C5 C6 . . . . 0.53(17) ?
    C7 C4 C5 C6 . . . . -178.21(10) ?
    C4 C5 C6 C1 . . . . 0.22(16) ?
    N1 C1 C6 C5 . . . . 178.95(12) ?
    C2 C1 C6 C5 . . . . -1.00(16) ?
    N4 N3 C7 C8 . . . . -0.26(13) ?
    N4 N3 C7 C4 . . . . 177.60(10) ?
    C3 C4 C7 N3 . . . . -168.10(11) ?
    C5 C4 C7 N3 . . . . 10.64(16) ?
    C3 C4 C7 C8 . . . . 9.23(18) ?
    C5 C4 C7 C8 . . . . -172.03(11) ?
    N4 N5 C8 C7 . . . . 0.31(13) ?
    C9 N5 C8 C7 . . . . 175.51(10) ?
    N3 C7 C8 N5 . . . . -0.03(12) ?
    C4 C7 C8 N5 . . . . -177.65(11) ?
    C8 N5 C9 C10 . . . . -61.08(15) ?
    N4 N5 C9 C10 . . . . 113.69(11) ?
    N5 C9 C10 C15 . . . . 149.78(10) ?
    N5 C9 C10 C11 . . . . -31.20(15) ?
    C15 C10 C11 C12 . . . . 0.90(18) ?
    C9 C10 C11 C12 . . . . -178.12(11) ?
    C10 C11 C12 C13 . . . . 0.7(2) ?
    C11 C12 C13 C14 . . . . -1.0(2) ?
    C12 C13 C14 C15 . . . . -0.1(2) ?
    C11 C10 C15 C14 . . . . -2.06(18) ?
    C9 C10 C15 C14 . . . . 177.00(11) ?
    C13 C14 C15 C10 . . . . 1.69(19) ?
loop_
    _geom_hbond_atom_site_label_D
    _geom_hbond_atom_site_label_H
    _geom_hbond_atom_site_label_A
    _geom_hbond_site_symmetry_A
    _geom_hbond_distance_DH
    _geom_hbond_distance_HA
    _geom_hbond_distance_DA
    _geom_hbond_angle_DHA
    C5 H5 N3 2_655 0.95 2.50 3.3483(15) 148
    C8 H8 N2 2_565 0.95 2.57 3.4367(15) 151
_iucr_refine_instructions_details
;
TITL cwc1102 in P-1
CELL 0.71073 5.7526 9.9261 11.7012 90.3799 99.2517 103.2900
ZERR    2.00 0.0004 0.0006  0.0008  0.0007  0.0007   0.0007
LATT  1
SFAC C H N O
UNIT 30 22 10 2
SIZE 0.228 0.288 0.505
TEMP -100.000
EQIV $1 1-X, -Y, -Z
EQIV $2 -X, 1-Y, -Z
L.S. 4
BOND $H
ACTA
CONF
HTAB C5 N3_$1
HTAB C8 N2_$2
WGHT    0.044400    0.130500
EXTI    0.026662
FVAR       0.26110
O     4    0.370467    0.603134   -0.245980    11.00000    0.06087    0.03877 =
         0.04605    0.00479    0.00899    0.00997
N1    3    0.518219    0.513856   -0.257182    11.00000    0.05030    0.04257 =
         0.04054   -0.00287    0.00739    0.00573
N2    3    0.222526    0.562155   -0.164188    11.00000    0.05039    0.03565 =
         0.04215    0.00233    0.00599    0.01192
N3    3    0.319193    0.059328    0.118970    11.00000    0.04643    0.03954 =
         0.04088    0.00234    0.01014    0.02369
N4    3    0.214347   -0.003520    0.201954    11.00000    0.04766    0.03873 =
         0.04261    0.00269    0.00909    0.02410
N5    3    0.027779    0.053379    0.212965    11.00000    0.03608    0.03050 =
         0.03292   -0.00265    0.00294    0.01356
C1    1    0.462268    0.417884   -0.182980    11.00000    0.03590    0.03668 =
         0.02931   -0.00751    0.00255    0.00390
C2    1    0.278494    0.447538   -0.125101    11.00000    0.03469    0.03185 =
         0.03280   -0.00629   -0.00080    0.00886
C3    1    0.186799    0.361655   -0.038546    11.00000    0.03140    0.03392 =
         0.03325   -0.00502    0.00339    0.01175
AFIX  43
H3    2    0.064983    0.381782    0.000249    11.00000   -1.20000
AFIX   0
C4    1    0.280414    0.248898   -0.013135    11.00000    0.02887    0.03087 =
         0.02884   -0.00763   -0.00041    0.00893
C5    1    0.464866    0.218685   -0.073458    11.00000    0.03480    0.03555 =
         0.03359   -0.00849    0.00180    0.01491
AFIX  43
H5    2    0.524829    0.138817   -0.053927    11.00000   -1.20000
AFIX   0
C6    1    0.555366    0.298730   -0.156066    11.00000    0.03434    0.04326 =
         0.03452   -0.00886    0.00610    0.01151
AFIX  43
H6    2    0.675962    0.276579   -0.194613    11.00000   -1.20000
AFIX   0
C7    1    0.200341    0.157452    0.077347    11.00000    0.03174    0.02912 =
         0.03081   -0.00639   -0.00024    0.01248
C8    1    0.013826    0.153281    0.137863    11.00000    0.03440    0.03319 =
         0.03443   -0.00016    0.00282    0.01495
AFIX  43
H8    2   -0.100770    0.209343    0.128461    11.00000   -1.20000
AFIX   0
C9    1   -0.117633    0.012108    0.303618    11.00000    0.03831    0.03022 =
         0.03698   -0.00002    0.00598    0.00687
AFIX  23
H9A   2   -0.069055   -0.067585    0.342882    11.00000   -1.20000
H9B   2   -0.290296   -0.018436    0.267808    11.00000   -1.20000
AFIX   0
C10   1   -0.089421    0.128254    0.392556    11.00000    0.03371    0.02851 =
         0.02944    0.00395    0.00366    0.00854
C11   1    0.123489    0.228946    0.421681    11.00000    0.03355    0.03879 =
         0.04126   -0.00322    0.00899    0.00488
AFIX  43
H11   2    0.257003    0.228036    0.383542    11.00000   -1.20000
AFIX   0
C12   1    0.142783    0.331041    0.506188    11.00000    0.04300    0.03691 =
         0.04397   -0.00504    0.00545   -0.00060
AFIX  43
H12   2    0.289066    0.400366    0.525099    11.00000   -1.20000
AFIX   0
C13   1   -0.048130    0.332919    0.562992    11.00000    0.05384    0.03920 =
         0.03331   -0.00333    0.00420    0.01601
AFIX  43
H13   2   -0.033222    0.402255    0.621822    11.00000   -1.20000
AFIX   0
C14   1   -0.260959    0.233491    0.533881    11.00000    0.04148    0.05814 =
         0.03650   -0.00116    0.01109    0.01587
AFIX  43
H14   2   -0.393442    0.234059    0.572853    11.00000   -1.20000
AFIX   0
C15   1   -0.282526    0.132670    0.447982    11.00000    0.03355    0.04315 =
         0.03528    0.00115    0.00646    0.00364
AFIX  43
H15   2   -0.431425    0.065909    0.426943    11.00000   -1.20000
HKLF 4
REM  cwc1102 in P-1
REM R1 =  0.0352 for   2489 Fo > 4sig(Fo)  and  0.0414 for all   2879 data
REM    191 parameters refined using      0 restraints
END
WGHT      0.0443      0.1304
REM Highest difference peak  0.226,  deepest hole -0.171,  1-sigma level  0.032
Q1    1   0.3844  0.4262 -0.1453  11.00000  0.05    0.23
Q2    1  -0.1033  0.0799  0.3420  11.00000  0.05    0.20
Q3    1   0.2199  0.1973  0.0279  11.00000  0.05    0.20
Q4    1   0.2653  0.2160  0.0464  11.00000  0.05    0.19
Q5    1   0.2927  0.4347 -0.0605  11.00000  0.05    0.19
Q6    1   0.3511  0.2330 -0.0529  11.00000  0.05    0.19
Q7    1   0.1894  0.3872 -0.1035  11.00000  0.05    0.18
Q8    1   0.1848  0.2794 -0.0507  11.00000  0.05    0.17
Q9    1  -0.1632  0.1087  0.4424  11.00000  0.05    0.17
Q10   1   0.2790  0.3241 -0.0064  11.00000  0.05    0.16
Q11   1   0.1475  0.1922  0.1222  11.00000  0.05    0.16
Q12   1   0.4378  0.2335 -0.1420  11.00000  0.05    0.16
Q13   1  -0.1956  0.1476  0.4026  11.00000  0.05    0.15
Q14   1   0.4628  0.3419 -0.1911  11.00000  0.05    0.15
Q15   1   0.2687  0.1251  0.0989  11.00000  0.05    0.15
Q16   1   0.1127  0.3109  0.4415  11.00000  0.05    0.15
Q17   1   0.2313  0.1020  0.0803  11.00000  0.05    0.15
Q18   1   0.0656  0.1427  0.0829  11.00000  0.05    0.15
Q19   1   0.5710  0.2887 -0.0898  11.00000  0.05    0.14
Q20   1   0.0657  0.3015  0.5590  11.00000  0.05    0.14
;
data_global
_journal_date_recd_electronic     2012-08-21
_journal_date_accepted     2012-10-05
_journal_name_full     'Acta Crystallographica, Section E'
_journal_year     2012
_journal_volume     68
_journal_issue     11
_journal_page_first     o3130
_journal_page_last     o3131
_journal_paper_category     QO
_journal_paper_doi     10.1107/S1600536812041827
_journal_coeditor_code     MW2083
_publ_contact_author_name     'Robert McDonald'
_publ_contact_author_address
;
Chemistry Department
University of Alberta
Edmonton, AB T6G 2G2
Canada
;
_publ_contact_author_email     'Bob.McDonald@ualberta.ca'
_publ_contact_author_fax     0E*****
_publ_contact_author_phone     0E*****
_publ_section_title
;
5-(1-Benzyl-1<i>H</i>-1,2,3-triazol-4-yl)-2,1,3-benzoxadiazole
;
loop_
    _publ_author_name
    _publ_author_address
    'Key, Jessie A.'
;
Alberta Glycomics Centre
Department of Chemistry
University of Alberta
Edmonton, AB T6G 2G2
Canada
;
    'Cairo, Christopher W.'
;
Alberta Glycomics Centre
Department of Chemistry
University of Alberta
Edmonton, AB T6G 2G2
Canada
;
    'McDonald, Robert'
;
X-ray Crystallography Laboratory
Department of Chemistry
University of Alberta
Edmonton, AB T6G 2G2
Canada
;
_publ_section_synopsis     .
