# Supplementary material for: 5-(1-Benzyl-1H-1,2,3-triazol-4-yl)-2,1,3-benzoxadiazole
Source: Acta Crystallogr Sect E Struct Rep Online. 2012 Oct 13;68(Pt 11):o3130–1. doi: 10.1107/S1600536812041827 (PMC3515234; doi:10.1107/S1600536812041827)
Supplement: Supplementary file 2 [file e-68-o3130-Isup2.hkl]

# 
# h,k,l, Fc-squared, Fo-squared, sigma(Fo-squared) and status flag 
# 
data_I
_shelx_title ' cwc1102 in P-1' 
_shelx_refln_list_code          4 
_shelx_F_calc_maximum      134.21 
_exptl_crystal_F_000       288.00 
_reflns_d_resolution_high  0.7738 
 
loop_ 
 _symmetry_equiv_pos_as_xyz 
 'x, y, z' 
 '-x, -y, -z' 
 
_cell_length_a     5.7526 
_cell_length_b     9.9261 
_cell_length_c    11.7012 
_cell_angle_alpha  90.380 
_cell_angle_beta   99.252 
_cell_angle_gamma 103.290 
 
_shelx_F_squared_multiplier     1.000 
 
loop_ 
 _refln_index_h 
 _refln_index_k 
 _refln_index_l 
 _refln_F_squared_calc 
 _refln_F_squared_meas 
 _refln_F_squared_sigma 
 _refln_observed_status 
   1   0   0      113.11       98.18      0.71 o 
   2   0   0       74.46       76.97      0.71 o 
   3   0   0       40.17       43.49      0.60 o 
   4   0   0      197.43      210.53      2.65 o 
   5   0   0       19.91       17.68      0.67 o 
   6   0   0        0.04       -0.24      0.24 o 
   7   0   0        8.35        9.47      1.04 o 
  -7   1   0       17.76       20.69      1.11 o 
  -6   1   0        4.89        4.57      0.51 o 
  -5   1   0       18.54       17.36      0.66 o 
  -4   1   0       54.51       49.73      0.92 o 
  -3   1   0       70.84       70.99      0.73 o 
  -2   1   0      150.76      141.23      0.98 o 
  -1   1   0     3277.64     3213.11     19.97 o 
   0   1   0       26.91       25.58      0.35 o 
   1   1   0      966.03      923.50     14.78 o 
   2   1   0      404.48      388.51      2.84 o 
   3   1   0      201.18      196.58      1.58 o 
   4   1   0       17.19       16.98      0.64 o 
   5   1   0        8.09        7.20      0.66 o 
   6   1   0        3.12        3.33      0.49 o 
  -7   2   0        0.81        0.31      0.38 o 
  -6   2   0       94.97       95.47      1.58 o 
  -5   2   0        7.59        7.17      0.51 o 
  -4   2   0       20.45       22.40      0.54 o 
  -3   2   0       69.17       75.34      0.93 o 
  -2   2   0      240.27      226.58      1.69 o 
  -1   2   0        6.89       10.60      0.59 o 
   0   2   0       78.19       81.91      0.84 o 
   1   2   0       11.29        9.19      0.37 o 
   2   2   0      113.64      121.44      0.94 o 
   3   2   0        5.86        5.44      0.31 o 
   4   2   0        2.86        3.22      0.51 o 
   5   2   0        0.04        0.05      0.26 o 
   6   2   0       22.05       25.04      1.91 o 
  -7   3   0       19.97       22.87      1.22 o 
  -6   3   0        4.75        4.06      0.35 o 
  -5   3   0       74.85       76.44      1.32 o 
  -4   3   0       96.69       99.97      1.09 o 
  -3   3   0        4.33        5.30      0.51 o 
  -2   3   0      105.02      116.65      1.47 o 
  -1   3   0      118.29      106.07      0.84 o 
   0   3   0       35.65       31.22      0.56 o 
   1   3   0      366.92      358.26      2.58 o 
   2   3   0        7.93       17.05      0.44 o 
   3   3   0        3.75        4.78      0.31 o 
   4   3   0       69.63       70.89      1.18 o 
   5   3   0        0.00        0.44      0.26 o 
   6   3   0        0.04        0.29      0.38 o 
  -7   4   0        1.03        0.48      0.38 o 
  -6   4   0        4.79        3.96      0.37 o 
  -5   4   0      217.84      215.47      1.96 o 
  -4   4   0      205.24      199.14      4.70 o 
  -3   4   0      334.93      343.07      2.65 o 
  -2   4   0       22.16       21.77      0.88 o 
  -1   4   0       28.21       45.35      0.62 o 
   0   4   0       20.27       18.58      1.17 o 
   1   4   0      314.77      305.47      2.33 o 
   2   4   0       22.59       25.25      0.46 o 
   3   4   0        0.67        0.18      0.24 o 
   4   4   0        0.66        0.44      0.37 o 
   5   4   0        0.00        0.00      0.26 o 
   6   4   0       24.05       22.87      1.13 o 
  -7   5   0        0.67        0.11      0.38 o 
  -6   5   0       70.62       72.41      1.61 o 
  -5   5   0      103.76      102.69      1.76 o 
  -4   5   0      301.10      286.21      3.24 o 
  -3   5   0       13.12       14.12      0.46 o 
  -2   5   0      698.29      750.47      5.33 o 
  -1   5   0       24.55       28.07      0.60 o 
   0   5   0      280.42      279.43      2.44 o 
   1   5   0        9.35       12.91      0.31 o 
   2   5   0        1.86        1.77      0.24 o 
   3   5   0       59.18       53.38      1.19 o 
   4   5   0      142.05      131.27      2.70 o 
   5   5   0        5.69        4.41      0.73 o 
  -7   6   0        1.02        1.47      0.49 o 
  -6   6   0        0.47        0.37      0.31 o 
  -5   6   0      108.19      105.59      1.44 o 
  -4   6   0        0.21        0.37      0.22 o 
  -3   6   0       55.94       59.70      0.81 o 
  -2   6   0      130.71      130.22      1.34 o 
  -1   6   0      643.71      657.89      4.83 o 
   0   6   0        0.16        0.22      0.22 o 
   1   6   0       31.45       33.61      0.73 o 
   2   6   0        0.18        0.62      0.24 o 
   3   6   0      101.61      100.27      1.79 o 
   4   6   0        1.45        0.44      0.41 o 
   5   6   0        0.62       -0.18      0.38 o 
  -6   7   0        4.43        7.12      0.77 o 
  -5   7   0        2.64        2.96      0.35 o 
  -4   7   0       50.89       50.18      0.92 o 
  -3   7   0        7.14        7.92      0.41 o 
  -2   7   0      154.09      144.64      1.62 o 
  -1   7   0       72.75       71.90      0.98 o 
   0   7   0       36.79       38.98      0.60 o 
   1   7   0       14.56       13.85      1.10 o 
   2   7   0        7.36        7.36      0.56 o 
   3   7   0        0.60        0.51      0.37 o 
   4   7   0        0.01        0.29      0.44 o 
   5   7   0        1.96        1.32      0.59 o 
  -6   8   0       11.26       13.64      1.03 o 
  -5   8   0        1.93        1.84      0.31 o 
  -4   8   0        2.01        2.22      0.59 o 
  -3   8   0      107.35      112.15      1.64 o 
  -2   8   0       13.11       12.27      1.69 o 
  -1   8   0       19.75       20.21      0.62 o 
   0   8   0       16.93       16.21      0.81 o 
   1   8   0       37.13       37.87      1.54 o 
   2   8   0       13.14       13.53      1.83 o 
   3   8   0        0.36        0.37      0.41 o 
   4   8   0        7.52       10.27      1.32 o 
  -6   9   0       10.33       12.62      1.17 o 
  -5   9   0       22.36       25.50      1.17 o 
  -4   9   0       12.73       12.31      0.73 o 
  -3   9   0      139.91      133.85      1.89 o 
  -2   9   0       63.10       64.38      1.15 o 
  -1   9   0       54.55       53.55      1.32 o 
   0   9   0       31.63       32.43      0.98 o 
   1   9   0        3.29        2.55      0.56 o 
   2   9   0       14.42       13.52      1.02 o 
   3   9   0        8.28        7.86      1.32 o 
  -5  10   0        4.68        3.22      0.49 o 
  -4  10   0       97.47       96.42      1.90 o 
  -3  10   0       16.97       15.92      0.75 o 
  -2  10   0        4.81        4.25      0.46 o 
  -1  10   0      205.82      208.30      3.07 o 
   0  10   0       48.39       49.98      1.33 o 
   1  10   0        8.96        9.56      2.13 o 
   2  10   0       47.32       47.18      1.81 o 
   3  10   0       25.07       30.04      1.65 o 
  -5  11   0       19.62       23.97      1.16 o 
  -4  11   0        4.79        4.70      0.51 o 
  -3  11   0       19.10       23.99      1.16 o 
  -2  11   0       62.76       60.01      1.55 o 
  -1  11   0       39.65       40.54      1.30 o 
   0  11   0       51.35       50.98      1.41 o 
   1  11   0       39.98       40.45      2.57 o 
   2  11   0       16.20       18.16      1.69 o 
  -4  12   0        1.00        1.47      0.73 o 
  -3  12   0        9.75       10.05      1.10 o 
  -2  12   0       23.78       27.22      1.27 o 
  -1  12   0        0.09        0.42      0.37 o 
   0  12   0        4.70        5.35      0.77 o 
   0 -12   1       16.30       15.73      1.98 o 
   1 -12   1        9.46        8.59      0.73 o 
   2 -12   1        8.98        9.96      1.17 o 
   3 -12   1        1.17        1.25      0.52 o 
   4 -12   1        0.95        0.15      0.73 o 
  -2 -11   1       33.40       37.96      2.13 o 
  -1 -11   1        8.73        9.16      1.10 o 
   0 -11   1       18.05       19.25      2.05 o 
   1 -11   1        0.04        0.15      0.35 o 
   2 -11   1        0.04        0.34      0.35 o 
   3 -11   1        0.01        0.59      0.41 o 
   4 -11   1        7.73        8.49      0.70 o 
   5 -11   1       33.93       39.34      1.48 o 
  -3 -10   1       24.51       28.96      1.71 o 
  -2 -10   1        9.73       10.81      1.04 o 
  -1 -10   1       13.21       14.66      1.09 o 
   0 -10   1       31.11       31.33      1.06 o 
   1 -10   1        2.22        3.66      0.81 o 
   2 -10   1        1.54        2.05      0.38 o 
   3 -10   1       18.54       16.87      0.84 o 
   4 -10   1        1.49        2.13      0.44 o 
   5 -10   1        0.58        0.40      0.35 o 
  -3  -9   1        0.00        0.37      0.41 o 
  -2  -9   1        2.79        3.42      0.88 o 
  -1  -9   1      284.91      281.76      3.62 o 
   0  -9   1        5.12        5.51      0.73 o 
   1  -9   1       18.01       17.80      1.10 o 
   2  -9   1      120.45      110.47      1.66 o 
   3  -9   1       58.40       51.44      1.13 o 
   4  -9   1       53.31       53.03      1.33 o 
   5  -9   1       13.32       12.40      0.81 o 
   6  -9   1       12.28       17.11      0.98 o 
  -4  -8   1       12.85        9.87      1.47 o 
  -3  -8   1        8.19        7.88      1.25 o 
  -2  -8   1       27.03       26.81      1.27 o 
  -1  -8   1       24.34       26.63      0.84 o 
   0  -8   1        0.21       -0.18      0.51 o 
   1  -8   1       74.94       78.59      1.28 o 
   2  -8   1       23.54       25.48      1.10 o 
   3  -8   1      168.58      161.09      2.04 o 
   4  -8   1       46.29       46.37      1.02 o 
   5  -8   1        1.14        0.21      0.24 o 
   6  -8   1        8.32       10.49      0.64 o 
  -5  -7   1        5.11        4.69      0.73 o 
  -4  -7   1        0.07        0.13      0.66 o 
  -3  -7   1       45.49       40.80      2.86 o 
  -2  -7   1        1.42        1.77      0.41 o 
  -1  -7   1        7.38        7.78      0.51 o 
   0  -7   1       25.45       27.03      0.73 o 
   1  -7   1       80.54       79.00      1.15 o 
   2  -7   1       19.73       16.97      1.32 o 
   3  -7   1        2.23        1.77      0.21 o 
   4  -7   1      314.33      294.95      2.72 o 
   5  -7   1       11.30       12.23      1.47 o 
   6  -7   1        1.59        1.35      0.31 o 
  -5  -6   1       43.70       44.11      1.33 o 
  -4  -6   1        4.56        5.90      0.81 o 
  -3  -6   1        2.19        2.61      0.35 o 
  -2  -6   1        1.68        2.30      0.26 o 
  -1  -6   1       47.80       54.55      0.77 o 
   0  -6   1        0.61        1.03      0.10 o 
   1  -6   1       47.29       43.53      0.67 o 
   2  -6   1        0.42        0.67      0.10 o 
   3  -6   1       47.11       36.78      0.60 o 
   4  -6   1        3.70        5.69      0.81 o 
   5  -6   1        3.27        4.25      0.35 o 
   6  -6   1        0.94        0.88      0.31 o 
   7  -6   1        4.79        4.67      1.47 o 
  -5  -5   1        0.68        1.26      0.38 o 
  -4  -5   1        0.72        0.12      0.24 o 
  -3  -5   1       74.86       85.22      1.55 o 
  -2  -5   1      503.38      528.31      3.96 o 
  -1  -5   1        1.58        1.43      0.22 o 
   0  -5   1      213.12      216.17      1.66 o 
   1  -5   1      211.38      225.55      3.68 o 
   2  -5   1      691.43      733.81      4.84 o 
   3  -5   1       12.88       13.05      0.51 o 
   4  -5   1       13.79       12.15      0.46 o 
   5  -5   1       13.65       12.62      0.56 o 
   6  -5   1       70.52       75.94      1.45 o 
   7  -5   1        2.21        1.38      0.49 o 
  -6  -4   1       15.07       16.93      1.00 o 
  -5  -4   1       26.25       25.24      1.02 o 
  -4  -4   1        5.66        6.31      0.49 o 
  -3  -4   1      125.39      130.32      1.62 o 
  -2  -4   1       20.06       17.94      0.35 o 
  -1  -4   1      115.40      111.00      1.14 o 
   0  -4   1        0.66        0.62      0.15 o 
   1  -4   1      604.68      650.60      4.59 o 
   2  -4   1      218.75      223.91      1.69 o 
   3  -4   1      183.50      192.89      2.57 o 
   4  -4   1      206.71      206.60      1.82 o 
   5  -4   1      292.41      280.91      2.65 o 
   6  -4   1        0.62        0.76      0.24 o 
   7  -4   1        6.99        7.39      0.75 o 
  -6  -3   1        0.05        0.04      0.38 o 
  -5  -3   1       46.42       48.56      2.42 o 
  -4  -3   1        0.25        0.51      0.21 o 
  -3  -3   1        5.85        7.93      0.41 o 
  -2  -3   1      210.05      223.41      1.84 o 
  -1  -3   1      137.07      133.28      1.25 o 
   0  -3   1      755.64      723.65      6.26 o 
   1  -3   1      209.72      196.69      1.44 o 
   2  -3   1        0.01        0.40      0.22 o 
   3  -3   1      712.43      748.49      6.36 o 
   4  -3   1        0.00        0.34      0.13 o 
   5  -3   1       85.65       88.98      2.05 o 
   6  -3   1        5.82        5.93      0.46 o 
   7  -3   1        0.32       -0.12      0.24 o 
  -6  -2   1       20.00       22.28      1.11 o 
  -5  -2   1        8.10        9.43      0.52 o 
  -4  -2   1        8.55       10.01      0.73 o 
  -3  -2   1        9.83        8.40      0.29 o 
  -2  -2   1        3.85        4.77      0.21 o 
  -1  -2   1        2.52        2.13      0.10 o 
   0  -2   1     2520.15     2458.16     16.17 o 
   1  -2   1     5185.25     5126.90     38.21 o 
   2  -2   1        6.55        2.59      0.37 o 
   3  -2   1       65.04       66.59      0.81 o 
   4  -2   1       32.40       34.37      0.67 o 
   5  -2   1        8.88        8.72      0.52 o 
   6  -2   1       26.56       23.31      0.90 o 
   7  -2   1        0.64        0.57      0.38 o 
  -6  -1   1       68.19       75.00      2.49 o 
  -5  -1   1        2.23        2.35      0.27 o 
  -4  -1   1      104.59       96.05      4.70 o 
  -3  -1   1      126.48      132.63      1.27 o 
  -2  -1   1        1.93        1.54      0.10 o 
  -1  -1   1      853.40      820.22      5.48 o 
   0  -1   1       40.85       40.45      0.56 o 
   1  -1   1      891.90      850.25      6.78 o 
   2  -1   1       42.95       44.68      0.59 o 
   3  -1   1      218.49      211.88      1.87 o 
   4  -1   1        9.93       10.38      1.17 o 
   5  -1   1      128.51      124.31      1.71 o 
   6  -1   1        0.05        0.20      0.29 o 
   7  -1   1        3.16        3.52      1.32 o 
  -7   0   1        6.27        6.14      1.10 o 
  -6   0   1       64.86       63.46      1.30 o 
  -5   0   1      109.02      102.02      1.56 o 
  -4   0   1      159.33      164.01      1.84 o 
  -3   0   1       17.08       19.21      0.35 o 
  -2   0   1        1.47        2.30      0.22 o 
  -1   0   1     1915.57     1854.87     17.29 o 
   0   0   1      522.68      505.61      3.05 o 
   1   0   1      485.63      495.29      7.30 o 
   2   0   1      116.59      119.38      1.02 o 
   3   0   1        0.22        0.29      0.10 o 
   4   0   1      164.55      167.30      1.96 o 
   5   0   1       19.51       19.43      0.79 o 
   6   0   1        0.04        0.10      0.26 o 
  -7   1   1       23.02       23.73      1.22 o 
  -6   1   1       73.80       67.87      1.31 o 
  -5   1   1      169.58      173.88      2.57 o 
  -4   1   1       63.62       60.72      0.88 o 
  -3   1   1      669.81      699.21      7.40 o 
  -2   1   1        7.60        5.53      0.37 o 
  -1   1   1     2618.43     2575.39     14.43 o 
   0   1   1      481.09      450.29      6.83 o 
   1   1   1     6236.27     6189.75     45.81 o 
   2   1   1      876.83      876.88      6.04 o 
   3   1   1      307.08      309.35      2.51 o 
   4   1   1        0.18        0.00      0.14 o 
   5   1   1       70.72       67.01      2.13 o 
   6   1   1        8.52        6.86      0.73 o 
  -7   2   1        0.00        0.28      0.38 o 
  -6   2   1        0.25        0.29      0.26 o 
  -5   2   1        7.19        8.03      0.51 o 
  -4   2   1       34.86       37.71      0.88 o 
  -3   2   1       34.55       32.14      0.42 o 
  -2   2   1     1165.83     1145.14     11.83 o 
  -1   2   1       19.04       24.22      0.31 o 
   0   2   1      263.51      243.93      2.81 o 
   1   2   1      146.49      143.03      1.22 o 
   2   2   1      336.57      336.59      2.91 o 
   3   2   1       28.36       28.73      0.56 o 
   4   2   1       72.73       69.13      1.39 o 
   5   2   1        0.31        0.12      0.24 o 
   6   2   1        3.83        3.11      0.51 o 
  -7   3   1        9.11        8.13      0.73 o 
  -6   3   1        7.02        7.51      0.62 o 
  -5   3   1       12.49       11.74      0.46 o 
  -4   3   1        4.72        6.26      0.35 o 
  -3   3   1       18.28       18.33      0.35 o 
  -2   3   1       40.11       42.31      0.56 o 
  -1   3   1       64.72       61.17      0.73 o 
   0   3   1     1592.16     1533.59     10.19 o 
   1   3   1      409.43      427.03      3.44 o 
   2   3   1      171.84      185.72      1.59 o 
   3   3   1       67.23       72.29      0.95 o 
   4   3   1       16.63       12.22      1.83 o 
   5   3   1       32.12       32.91      1.11 o 
   6   3   1        1.81        2.35      0.49 o 
  -7   4   1        0.41       -0.10      0.27 o 
  -6   4   1        0.00       -0.20      0.26 o 
  -5   4   1       15.17       15.71      0.49 o 
  -4   4   1       15.78       14.85      0.46 o 
  -3   4   1        4.94        5.82      0.37 o 
  -2   4   1       78.66       85.07      0.84 o 
  -1   4   1       49.10       45.35      0.56 o 
   0   4   1       82.85       77.50      0.81 o 
   1   4   1      223.44      209.63      2.72 o 
   2   4   1        1.06        0.62      0.15 o 
   3   4   1        0.55        0.53      0.29 o 
   4   4   1        2.84        1.45      0.35 o 
   5   4   1        1.25        0.88      0.38 o 
   6   4   1       25.32       26.52      1.24 o 
  -7   5   1       13.61       14.16      1.54 o 
  -6   5   1       20.52       22.09      1.98 o 
  -5   5   1        0.00        0.15      0.21 o 
  -4   5   1      139.53      126.45      1.48 o 
  -3   5   1      474.79      494.54      5.82 o 
  -2   5   1       16.04       19.63      0.51 o 
  -1   5   1       91.03       85.34      0.92 o 
   0   5   1       46.80       57.94      1.76 o 
   1   5   1       12.00       14.23      0.31 o 
   2   5   1        3.27        3.29      0.37 o 
   3   5   1       61.98       57.79      1.30 o 
   4   5   1        1.82        2.42      0.38 o 
   5   5   1        0.01        0.34      0.29 o 
  -7   6   1        1.22        0.99      0.44 o 
  -6   6   1       15.40       17.02      0.89 o 
  -5   6   1      231.23      234.79      2.40 o 
  -4   6   1      114.47      112.89      2.94 o 
  -3   6   1      229.13      230.64      1.93 o 
  -2   6   1      208.66      222.25      2.01 o 
  -1   6   1      188.42      196.14      1.80 o 
   0   6   1      136.39      141.96      1.38 o 
   1   6   1       14.68       16.00      0.52 o 
   2   6   1       31.85       32.66      0.95 o 
   3   6   1       38.16       45.49      1.19 o 
   4   6   1      115.85      114.60      3.23 o 
   5   6   1        0.22        0.04      0.44 o 
  -6   7   1        6.85        7.41      0.64 o 
  -5   7   1        3.62        3.82      0.37 o 
  -4   7   1       65.72       63.05      1.02 o 
  -3   7   1        0.24        0.51      0.21 o 
  -2   7   1       17.20       15.34      0.52 o 
  -1   7   1      113.10      118.85      1.34 o 
   0   7   1        3.56        3.30      0.31 o 
   1   7   1       70.81       72.42      1.15 o 
   2   7   1        8.26        8.36      0.60 o 
   3   7   1        1.86        3.52      0.73 o 
   4   7   1        0.23        0.44      0.35 o 
  -6   8   1        6.03        5.09      0.95 o 
  -5   8   1        0.00        0.00      0.29 o 
  -4   8   1       44.13       47.03      1.04 o 
  -3   8   1      305.30      291.55      3.16 o 
  -2   8   1       70.87       74.98      1.10 o 
  -1   8   1        4.12        3.71      0.35 o 
   0   8   1      138.47      140.99      1.59 o 
   1   8   1       31.47       28.92      1.23 o 
   2   8   1        3.43        4.02      1.03 o 
   3   8   1        2.69        2.63      0.56 o 
   4   8   1        7.77        9.53      0.88 o 
  -6   9   1        1.03        0.29      0.44 o 
  -5   9   1        1.89        0.88      0.44 o 
  -4   9   1        0.14       -0.24      0.24 o 
  -3   9   1       13.72       13.67      0.62 o 
  -2   9   1       54.87       50.96      1.27 o 
  -1   9   1        7.42        9.05      0.60 o 
   0   9   1      195.25      198.93      4.77 o 
   1   9   1      108.31      111.41      2.59 o 
   2   9   1       31.11       30.80      2.05 o 
   3   9   1       23.49       24.45      1.44 o 
  -5  10   1       45.85       53.11      1.76 o 
  -4  10   1        0.02        0.37      0.31 o 
  -3  10   1       25.93       26.78      1.09 o 
  -2  10   1       39.23       37.95      1.16 o 
  -1  10   1       61.01       58.56      1.47 o 
   0  10   1        6.07        6.65      0.60 o 
   1  10   1       26.43       27.65      1.48 o 
   2  10   1       77.39       83.78      3.38 o 
   3  10   1        0.99        1.17      0.88 o 
  -5  11   1        2.17        4.11      0.73 o 
  -4  11   1        3.08        4.04      0.67 o 
  -3  11   1        4.66        2.70      0.46 o 
  -2  11   1       35.73       34.25      1.16 o 
  -1  11   1        3.04        2.99      0.46 o 
   0  11   1       24.38       25.32      1.50 o 
   1  11   1       58.04       50.12      1.86 o 
   2  11   1       16.66       17.75      2.05 o 
  -4  12   1        0.54       -0.44      0.59 o 
  -3  12   1       11.77       14.51      0.95 o 
  -2  12   1        3.55        4.06      0.60 o 
  -1  12   1        1.20        0.53      0.38 o 
   0  12   1       13.93       13.37      2.42 o 
   0 -12   2        4.25        5.11      0.60 o 
   1 -12   2        0.39        0.17      0.38 o 
   2 -12   2        7.00        6.09      0.95 o 
   3 -12   2        1.55        2.11      0.95 o 
  -2 -11   2        8.67        9.33      1.04 o 
  -1 -11   2       19.52       18.55      3.01 o 
   0 -11   2       81.21       79.77      3.08 o 
   1 -11   2       16.08       15.65      0.95 o 
   2 -11   2        1.00        0.71      0.35 o 
   3 -11   2       15.12       17.68      0.95 o 
   4 -11   2        5.18        4.69      0.95 o 
  -3 -10   2        0.01       -0.35      0.35 o 
  -2 -10   2        0.08        0.29      0.44 o 
  -1 -10   2       20.26       19.30      1.24 o 
   0 -10   2      214.32      217.36      3.97 o 
   1 -10   2        0.00        0.09      0.29 o 
   2 -10   2       20.15       18.44      0.77 o 
   3 -10   2       73.58       64.25      2.05 o 
   4 -10   2        8.36       11.08      1.25 o 
   5 -10   2        3.36        3.30      0.49 o 
  -3  -9   2        8.49       11.41      0.98 o 
  -2  -9   2       45.27       46.11      1.65 o 
  -1  -9   2      117.23      116.03      2.04 o 
   0  -9   2       31.70       33.92      1.39 o 
   1  -9   2       18.65       18.16      0.75 o 
   2  -9   2      208.91      192.29      2.30 o 
   3  -9   2        1.80        4.05      0.46 o 
   4  -9   2        9.85        9.29      0.70 o 
   5  -9   2       11.56        9.52      0.95 o 
   6  -9   2        3.75        1.73      0.56 o 
  -4  -8   2       19.45       18.39      1.24 o 
  -3  -8   2        4.46        3.98      0.62 o 
  -2  -8   2        5.85        6.24      0.73 o 
  -1  -8   2       40.11       40.60      1.09 o 
   0  -8   2       53.98       59.88      0.92 o 
   1  -8   2        8.15        6.84      0.39 o 
   2  -8   2      161.64      152.00      1.93 o 
   3  -8   2       30.00       29.08      0.95 o 
   4  -8   2       73.95       75.11      1.40 o 
   5  -8   2        1.32        2.05      0.38 o 
   6  -8   2       15.27       18.57      0.98 o 
  -5  -7   2        0.52        0.29      0.73 o 
  -4  -7   2       12.31       10.71      0.93 o 
  -3  -7   2      109.38      109.84      2.48 o 
  -2  -7   2       40.07       40.78      1.40 o 
  -1  -7   2       80.62       81.64      1.19 o 
   0  -7   2        2.97        1.54      0.21 o 
   1  -7   2        0.11        0.00      0.13 o 
   2  -7   2       20.85       23.41      0.81 o 
   3  -7   2        1.90        3.42      0.35 o 
   4  -7   2        3.25        3.13      0.35 o 
   5  -7   2       16.51       15.18      0.75 o 
   6  -7   2        0.47        0.29      0.35 o 
  -5  -6   2       11.39       10.71      1.32 o 
  -4  -6   2       23.63       24.74      1.25 o 
  -3  -6   2       16.78       16.14      0.98 o 
  -2  -6   2       40.40       37.44      0.67 o 
  -1  -6   2       32.69       32.56      0.67 o 
   0  -6   2       46.64       53.51      0.77 o 
   1  -6   2       24.50       24.54      0.46 o 
   2  -6   2        9.19        8.91      0.35 o 
   3  -6   2      307.66      309.63      2.72 o 
   4  -6   2        0.62        0.66      0.21 o 
   5  -6   2       48.00       50.10      1.32 o 
   6  -6   2        1.54        1.57      0.31 o 
  -5  -5   2       22.54       26.64      1.40 o 
  -4  -5   2        0.37        0.21      0.24 o 
  -3  -5   2        7.15        8.14      0.46 o 
  -2  -5   2       38.16       38.19      1.03 o 
  -1  -5   2      157.67      170.55      1.91 o 
   0  -5   2      140.48      150.58      1.22 o 
   1  -5   2        0.52        1.34      0.15 o 
   2  -5   2      107.89      110.56      1.06 o 
   3  -5   2       11.65       13.17      0.46 o 
   4  -5   2       50.39       58.61      0.92 o 
   5  -5   2        2.16        2.71      0.44 o 
   6  -5   2       73.90       74.92      1.45 o 
   7  -5   2        6.00        6.88      0.66 o 
  -6  -4   2       17.11       19.29      2.35 o 
  -5  -4   2       43.13       40.51      2.86 o 
  -4  -4   2        3.03        3.45      0.31 o 
  -3  -4   2      242.78      256.57      2.59 o 
  -2  -4   2        0.17        0.15      0.10 o 
  -1  -4   2      388.14      433.02      3.55 o 
   0  -4   2       41.75       42.77      0.73 o 
   1  -4   2      138.31      146.09      1.30 o 
   2  -4   2       26.31       24.18      0.46 o 
   3  -4   2      380.46      397.69      3.18 o 
   4  -4   2        2.98        2.33      0.37 o 
   5  -4   2      120.49      121.21      1.59 o 
   6  -4   2       65.37       63.41      1.16 o 
   7  -4   2        3.05        3.27      0.46 o 
  -6  -3   2       12.33        9.98      0.98 o 
  -5  -3   2       47.76       49.52      1.05 o 
  -4  -3   2        1.25        1.11      0.21 o 
  -3  -3   2        0.00        0.37      0.10 o 
  -2  -3   2       34.69       32.26      1.17 o 
  -1  -3   2       34.06       34.19      0.46 o 
   0  -3   2        8.61       10.05      0.41 o 
   1  -3   2        1.77        2.28      0.10 o 
   2  -3   2      337.26      386.16      3.54 o 
   3  -3   2       46.48       46.50      0.70 o 
   4  -3   2        0.07        0.05      0.15 o 
   5  -3   2       11.25        9.59      0.66 o 
   6  -3   2      252.47      258.17      2.75 o 
   7  -3   2        2.10        1.86      0.35 o 
  -6  -2   2       12.34       12.18      1.04 o 
  -5  -2   2        5.91        5.68      0.40 o 
  -4  -2   2       16.23       14.89      1.03 o 
  -3  -2   2      219.79      222.83      1.90 o 
  -2  -2   2      101.07      110.25      1.18 o 
  -1  -2   2      561.79      514.39      4.01 o 
   0  -2   2     4485.08     4461.61     38.50 o 
   1  -2   2     2601.57     2551.43     19.16 o 
   2  -2   2        1.85        2.77      0.14 o 
   3  -2   2       47.46       48.16      0.81 o 
   4  -2   2       82.38       78.28      1.18 o 
   5  -2   2      154.49      156.87      2.06 o 
   6  -2   2       20.38       22.28      0.90 o 
   7  -2   2        2.33        1.17      0.39 o 
  -7  -1   2        4.20        5.24      0.83 o 
  -6  -1   2       10.74        9.73      1.25 o 
  -5  -1   2      155.78      152.09      1.96 o 
  -4  -1   2      289.22      283.27      2.51 o 
  -3  -1   2       12.97       11.83      0.35 o 
  -2  -1   2       12.36       11.81      0.21 o 
  -1  -1   2        8.71        8.88      0.22 o 
   0  -1   2       66.74       62.22      0.53 o 
   1  -1   2     2742.65     2726.65     29.71 o 
   2  -1   2       31.99       31.63      0.42 o 
   3  -1   2      264.96      269.33      8.31 o 
   4  -1   2       33.31       33.31      0.77 o 
   5  -1   2       29.29       29.86      0.88 o 
   6  -1   2        0.00       -0.10      0.26 o 
   7  -1   2        7.49        7.04      1.17 o 
  -7   0   2       15.77       15.98      1.00 o 
  -6   0   2        0.58        0.70      0.73 o 
  -5   0   2       49.81       47.64      1.04 o 
  -4   0   2       26.25       27.88      0.73 o 
  -3   0   2       10.76        9.76      0.31 o 
  -2   0   2      796.51      803.13      7.07 o 
  -1   0   2      594.06      560.61      5.67 o 
   0   0   2       19.44       18.15      0.44 o 
   1   0   2      269.47      262.41      1.72 o 
   2   0   2      675.50      702.39      4.44 o 
   3   0   2       58.81       59.10      0.60 o 
   4   0   2       20.58       19.32      0.66 o 
   5   0   2        5.03        5.44      0.39 o 
   6   0   2       13.59       11.54      1.03 o 
  -7   1   2        9.56        9.06      0.75 o 
  -6   1   2       20.04       19.89      1.00 o 
  -5   1   2      164.56      158.98      1.97 o 
  -4   1   2       33.39       32.72      0.73 o 
  -3   1   2      318.37      326.73      2.32 o 
  -2   1   2      514.09      536.49      4.23 o 
  -1   1   2        1.03       -0.29      0.29 o 
   0   1   2      232.86      233.41      1.51 o 
   1   1   2    18011.62    18790.43    136.44 o 
   2   1   2        1.24        2.03      0.13 o 
   3   1   2      108.96      117.74      1.23 o 
   4   1   2        2.89        2.51      0.27 o 
   5   1   2       81.46       77.67      1.60 o 
   6   1   2        2.72        2.89      0.49 o 
  -7   2   2        7.01        7.14      1.10 o 
  -6   2   2       49.01       51.36      1.36 o 
  -5   2   2        6.84        7.14      0.51 o 
  -4   2   2      109.50      120.51      1.91 o 
  -3   2   2      148.09      163.90      1.25 o 
  -2   2   2      271.87      279.27      1.80 o 
  -1   2   2      128.30      117.00      0.92 o 
   0   2   2     7789.18     7822.76    160.95 o 
   1   2   2      310.06      319.14      2.14 o 
   2   2   2       43.58       35.96      0.73 o 
   3   2   2        0.17        0.37      0.10 o 
   4   2   2      156.14      159.54      2.33 o 
   5   2   2        0.64        0.39      0.26 o 
   6   2   2        3.31        3.88      0.52 o 
  -7   3   2       12.82       15.46      2.64 o 
  -6   3   2        0.52        0.00      0.26 o 
  -5   3   2       68.65       65.02      1.25 o 
  -4   3   2       56.90       64.97      0.84 o 
  -3   3   2      245.20      258.29      1.93 o 
  -2   3   2        3.61        6.01      0.21 o 
  -1   3   2      160.44      144.26      2.06 o 
   0   3   2      607.32      581.15      7.12 o 
   1   3   2      166.35      159.01      1.41 o 
   2   3   2      191.85      208.47      1.79 o 
   3   3   2        2.03        2.06      0.24 o 
   4   3   2       17.64       14.25      0.81 o 
   5   3   2        2.80        2.46      0.38 o 
   6   3   2        0.00        0.07      0.38 o 
  -7   4   2        3.33        3.21      0.51 o 
  -6   4   2       37.67       40.80      2.20 o 
  -5   4   2        8.11        6.76      0.51 o 
  -4   4   2      127.61      139.72      1.48 o 
  -3   4   2        4.63        3.14      0.44 o 
  -2   4   2       39.41       47.11      0.60 o 
  -1   4   2      339.35      339.11      4.35 o 
   0   4   2      436.09      447.96      3.26 o 
   1   4   2        0.53        0.59      0.44 o 
   2   4   2        6.58        5.48      0.81 o 
   3   4   2       15.47       12.64      0.56 o 
   4   4   2       27.14       21.21      0.98 o 
   5   4   2       46.78       41.58      2.49 o 
   6   4   2        0.00        0.31      0.38 o 
  -7   5   2        1.04        1.55      0.49 o 
  -6   5   2        8.44        9.22      1.03 o 
  -5   5   2        8.19        7.32      0.88 o 
  -4   5   2      297.57      287.88      2.54 o 
  -3   5   2      296.13      297.51      2.29 o 
  -2   5   2      384.08      376.80      2.67 o 
  -1   5   2      144.58      157.06      2.50 o 
   0   5   2       35.23       28.91      0.49 o 
   1   5   2        6.11        5.19      0.24 o 
   2   5   2       98.89       89.71      2.20 o 
   3   5   2        0.60        0.85      0.24 o 
   4   5   2        1.07        0.39      0.37 o 
   5   5   2        1.59        1.32      0.44 o 
  -7   6   2       17.99       19.12      1.40 o 
  -6   6   2        2.02        3.08      0.49 o 
  -5   6   2      168.46      172.45      2.19 o 
  -4   6   2      209.14      209.16      2.05 o 
  -3   6   2       64.61       55.30      1.25 o 
  -2   6   2       90.57       93.55      1.13 o 
  -1   6   2      752.13      809.14      9.02 o 
   0   6   2       33.67       33.83      0.73 o 
   1   6   2       84.07       85.53      2.50 o 
   2   6   2        0.21        0.47      0.24 o 
   3   6   2       34.77       31.95      1.39 o 
   4   6   2        0.26        0.24      0.37 o 
   5   6   2       34.29       40.62      2.05 o 
  -6   7   2        9.06        7.91      1.83 o 
  -5   7   2        1.22        0.86      0.37 o 
  -4   7   2       89.71       84.29      1.76 o 
  -3   7   2       77.19       77.10      1.09 o 
  -2   7   2      317.11      330.21      3.90 o 
  -1   7   2       13.81       12.91      0.46 o 
   0   7   2      372.42      374.52      3.68 o 
   1   7   2       98.11       92.79      3.38 o 
   2   7   2       86.28       84.86      1.65 o 
   3   7   2        2.68        2.19      0.38 o 
   4   7   2       30.72       30.60      1.54 o 
  -6   8   2        1.43        1.17      0.66 o 
  -5   8   2        0.00        0.73      0.51 o 
  -4   8   2       17.10       18.56      0.73 o 
  -3   8   2        0.63        1.43      0.22 o 
  -2   8   2        0.06       -0.10      0.10 o 
  -1   8   2       21.53       19.73      0.70 o 
   0   8   2        0.38        0.44      0.21 o 
   1   8   2       33.61       33.73      1.54 o 
   2   8   2        3.65        3.05      0.46 o 
   3   8   2       15.60       17.41      0.95 o 
   4   8   2        0.03        0.44      0.59 o 
  -6   9   2        0.41        0.86      0.38 o 
  -5   9   2      112.15      120.45      3.60 o 
  -4   9   2       40.33       41.89      0.98 o 
  -3   9   2       12.86       14.03      0.56 o 
  -2   9   2       67.80       68.67      1.29 o 
  -1   9   2        5.32        5.76      0.81 o 
   0   9   2       85.00       82.57      2.72 o 
   1   9   2       53.59       49.41      2.64 o 
   2   9   2        6.44        7.43      0.83 o 
   3   9   2        1.21        1.21      0.56 o 
  -5  10   2        9.75        8.80      0.88 o 
  -4  10   2       21.94       22.32      1.02 o 
  -3  10   2        7.14        7.43      1.32 o 
  -2  10   2      117.29      116.89      2.11 o 
  -1  10   2       18.31       18.78      0.95 o 
   0  10   2       10.41       10.22      0.70 o 
   1  10   2        0.26        0.44      0.46 o 
   2  10   2        5.29        4.47      0.88 o 
  -5  11   2       28.72       36.53      2.64 o 
  -4  11   2        0.50        0.59      0.73 o 
  -3  11   2       77.97       81.10      1.83 o 
  -2  11   2       20.85       21.45      1.06 o 
  -1  11   2        7.32        7.32      0.70 o 
   0  11   2       33.45       35.34      1.62 o 
   1  11   2       15.36       14.23      1.19 o 
  -3  12   2        2.89        3.23      0.66 o 
  -2  12   2        2.32        3.07      0.49 o 
  -1  12   2       39.85       37.84      1.76 o 
   0  12   2        4.46        3.06      0.88 o 
   0 -12   3        2.45        2.59      0.49 o 
   1 -12   3       37.61       41.70      3.59 o 
   2 -12   3        0.80        1.03      0.59 o 
   3 -12   3        0.03        0.22      0.41 o 
  -2 -11   3        6.14        6.00      0.88 o 
  -1 -11   3        6.41        6.18      0.77 o 
   0 -11   3        0.27       -0.22      0.37 o 
   1 -11   3       45.42       45.52      2.79 o 
   2 -11   3        0.37        0.37      0.31 o 
   3 -11   3        5.16        4.99      0.60 o 
   4 -11   3        2.67        3.30      0.49 o 
  -3 -10   3       21.09       19.56      1.40 o 
  -2 -10   3        4.08        5.30      0.73 o 
  -1 -10   3       29.92       30.13      3.52 o 
   0 -10   3       16.23       14.89      0.84 o 
   1 -10   3       26.47       24.11      1.06 o 
   2 -10   3        0.13        0.12      0.24 o 
   3 -10   3        8.19        8.80      1.25 o 
   4 -10   3        1.66        0.92      0.35 o 
   5 -10   3        0.35       -0.13      0.35 o 
  -3  -9   3       85.53       86.25      2.38 o 
  -2  -9   3      107.17      106.15      2.59 o 
  -1  -9   3       21.37       23.32      0.98 o 
   0  -9   3        0.16        0.09      0.24 o 
   1  -9   3      134.26      125.85      1.79 o 
   2  -9   3        0.74        0.59      0.24 o 
   3  -9   3        3.07        2.32      0.59 o 
   4  -9   3       33.98       30.70      1.06 o 
   5  -9   3        0.86        0.71      0.27 o 
  -4  -8   3       27.14       30.89      3.45 o 
  -3  -8   3        2.80        3.53      0.62 o 
  -2  -8   3        0.59        0.51      0.41 o 
  -1  -8   3        2.90        3.35      0.38 o 
   0  -8   3      392.11      385.62      3.29 o 
   1  -8   3       10.75       10.23      0.51 o 
   2  -8   3        0.40        0.15      0.21 o 
   3  -8   3       50.65       44.68      1.76 o 
   4  -8   3       43.51       37.80      1.00 o 
   5  -8   3        9.78       10.47      1.54 o 
   6  -8   3        0.04        0.42      0.35 o 
  -5  -7   3        0.19        0.29      0.59 o 
  -4  -7   3       62.07       65.41      3.67 o 
  -3  -7   3       16.93       18.87      1.14 o 
  -2  -7   3        8.64        8.95      0.60 o 
  -1  -7   3        2.96        3.54      0.31 o 
   0  -7   3       93.78       97.01      1.84 o 
   1  -7   3       21.26       22.99      0.64 o 
   2  -7   3       22.48       22.49      0.64 o 
   3  -7   3       30.18       27.37      1.54 o 
   4  -7   3       30.11       29.19      0.77 o 
   5  -7   3        2.96        3.55      0.39 o 
   6  -7   3        2.04        3.39      1.54 o 
  -5  -6   3        0.03        0.29      0.59 o 
  -4  -6   3        0.00       -0.07      0.31 o 
  -3  -6   3        8.97        7.65      0.73 o 
  -2  -6   3        0.02        0.10      0.15 o 
  -1  -6   3      149.17      163.03      1.86 o 
   0  -6   3       74.49       77.61      0.98 o 
   1  -6   3       46.67       54.05      1.61 o 
   2  -6   3       53.49       53.53      0.90 o 
   3  -6   3       38.56       36.72      1.03 o 
   4  -6   3       16.36       14.58      0.56 o 
   5  -6   3       73.66       72.88      1.47 o 
   6  -6   3        1.69        2.66      0.81 o 
  -5  -5   3        4.08        3.54      0.95 o 
  -4  -5   3       45.75       47.86      1.19 o 
  -3  -5   3       26.73       27.58      0.73 o 
  -2  -5   3        4.23        3.40      0.24 o 
  -1  -5   3       23.33       25.47      0.46 o 
   0  -5   3      102.23      120.83      1.23 o 
   1  -5   3       18.83       22.05      0.35 o 
   2  -5   3       50.70       47.09      0.67 o 
   3  -5   3       86.36       82.81      1.09 o 
   4  -5   3      325.16      319.41      2.86 o 
   5  -5   3        5.42        7.48      0.52 o 
   6  -5   3       11.63       12.68      1.61 o 
  -6  -4   3        1.40        2.55      0.67 o 
  -5  -4   3      138.36      150.23      2.95 o 
  -4  -4   3       32.19       34.42      0.83 o 
  -3  -4   3        0.56        0.72      0.22 o 
  -2  -4   3      237.85      252.41      2.50 o 
  -1  -4   3      193.55      201.40      3.68 o 
   0  -4   3        0.07        0.00      0.10 o 
   1  -4   3     1362.28     1366.84      9.26 o 
   2  -4   3      427.56      444.78      3.11 o 
   3  -4   3      198.96      208.34      4.26 o 
   4  -4   3       74.99       74.15      0.98 o 
   5  -4   3        7.96        8.83      0.81 o 
   6  -4   3        6.98        8.57      0.56 o 
  -6  -3   3       96.61      100.17      2.59 o 
  -5  -3   3       16.91       17.77      1.10 o 
  -4  -3   3      313.44      312.92      3.11 o 
  -3  -3   3      168.43      164.52      1.40 o 
  -2  -3   3      663.43      706.15      6.51 o 
  -1  -3   3      101.99      107.87      1.25 o 
   0  -3   3       37.83       27.23      0.73 o 
   1  -3   3      262.76      257.64      1.87 o 
   2  -3   3      145.03      150.10      1.13 o 
   3  -3   3      110.47      116.02      1.19 o 
   4  -3   3       53.80       52.93      0.84 o 
   5  -3   3      142.33      145.30      2.04 o 
   6  -3   3      106.62      110.06      1.62 o 
  -6  -2   3        5.07        5.18      0.60 o 
  -5  -2   3       13.96       13.82      0.64 o 
  -4  -2   3       73.46       73.64      1.54 o 
  -3  -2   3       37.49       36.55      0.60 o 
  -2  -2   3        6.56        6.26      0.24 o 
  -1  -2   3       46.65       47.79      0.62 o 
   0  -2   3     1506.62     1540.87      9.88 o 
   1  -2   3      336.11      340.42      2.21 o 
   2  -2   3      104.53      102.33      1.05 o 
   3  -2   3       24.90       29.66      0.54 o 
   4  -2   3      147.11      152.24      1.93 o 
   5  -2   3        2.41        2.12      0.73 o 
   6  -2   3        6.31        6.39      1.91 o 
  -7  -1   3        2.32        2.45      0.51 o 
  -6  -1   3       25.35       24.19      1.11 o 
  -5  -1   3      205.25      201.56      2.35 o 
  -4  -1   3       75.72       65.75      1.10 o 
  -3  -1   3      139.01      133.97      1.84 o 
  -2  -1   3        2.10        1.34      0.15 o 
  -1  -1   3       30.82       27.57      0.46 o 
   0  -1   3        1.13        1.17      0.10 o 
   1  -1   3      570.05      564.41      3.55 o 
   2  -1   3      292.14      285.59      2.00 o 
   3  -1   3      169.53      170.36      1.83 o 
   4  -1   3       47.44       48.08      0.92 o 
   5  -1   3        2.77        2.14      0.27 o 
   6  -1   3        3.15        3.13      0.73 o 
  -7   0   3       14.10       15.46      0.98 o 
  -6   0   3        3.37        2.41      0.46 o 
  -5   0   3      114.06      110.33      1.87 o 
  -4   0   3       88.04       87.55      0.98 o 
  -3   0   3        2.28        4.40      0.24 o 
  -2   0   3        0.13        0.07      0.10 o 
  -1   0   3      148.96      130.27      1.09 o 
   0   0   3     3300.06     3276.45     35.49 o 
   1   0   3        4.56        3.44      0.22 o 
   2   0   3       40.83       33.37      1.32 o 
   3   0   3       98.62       98.35      1.25 o 
   4   0   3      125.09      126.79      1.68 o 
   5   0   3        8.18        6.51      1.10 o 
   6   0   3        8.85        8.83      1.39 o 
  -7   1   3        0.40       -0.09      0.38 o 
  -6   1   3       58.48       60.94      1.49 o 
  -5   1   3        0.15       -0.15      0.24 o 
  -4   1   3       21.66       22.93      0.49 o 
  -3   1   3      817.79      898.11      6.34 o 
  -2   1   3        6.35        7.23      0.44 o 
  -1   1   3       11.37       10.12      0.35 o 
   0   1   3      278.48      269.63      2.66 o 
   1   1   3     1767.33     1790.15      9.99 o 
   2   1   3      170.19      188.78      1.40 o 
   3   1   3       73.63       85.39      1.17 o 
   4   1   3       19.66       16.64      1.69 o 
   5   1   3       19.51       19.16      1.03 o 
   6   1   3        0.14       -0.26      0.26 o 
  -7   2   3        2.14        2.85      0.56 o 
  -6   2   3       74.48       71.86      1.62 o 
  -5   2   3       53.32       57.43      1.69 o 
  -4   2   3       30.27       38.39      0.60 o 
  -3   2   3      143.93      155.62      1.23 o 
  -2   2   3      172.93      177.39      1.35 o 
  -1   2   3      317.02      320.13      2.08 o 
   0   2   3     3569.01     3599.87     24.54 o 
   1   2   3      102.94       95.14      0.77 o 
   2   2   3     1212.67     1275.95     17.56 o 
   3   2   3       43.65       40.96      1.25 o 
   4   2   3       24.94       23.73      1.47 o 
   5   2   3        6.87        5.77      0.60 o 
   6   2   3       28.84       25.83      1.47 o 
  -7   3   3        0.60        0.31      0.38 o 
  -6   3   3        2.12        1.81      0.38 o 
  -5   3   3        0.14       -0.15      0.24 o 
  -4   3   3        1.75        2.00      0.22 o 
  -3   3   3      218.03      243.27      1.90 o 
  -2   3   3        3.27        5.07      0.22 o 
  -1   3   3       45.24       39.12      0.52 o 
   0   3   3        5.65       10.14      0.44 o 
   1   3   3      518.24      535.59      3.60 o 
   2   3   3        6.21       10.01      0.38 o 
   3   3   3        0.13        0.29      0.29 o 
   4   3   3       20.66       18.23      0.87 o 
   5   3   3       18.18       18.08      0.98 o 
   6   3   3        1.65        1.96      0.59 o 
  -7   4   3        0.83        0.83      0.38 o 
  -6   4   3       28.30       27.25      1.11 o 
  -5   4   3        1.47        1.37      0.26 o 
  -4   4   3       10.91       10.37      0.51 o 
  -3   4   3       45.08       46.04      0.73 o 
  -2   4   3      453.63      470.80      3.47 o 
  -1   4   3      312.01      338.44      2.62 o 
   0   4   3       20.49       23.71      0.62 o 
   1   4   3      606.75      588.54      4.02 o 
   2   4   3       33.81       35.24      0.77 o 
   3   4   3        4.09        3.49      0.37 o 
   4   4   3        2.49        1.29      0.35 o 
   5   4   3        0.91        0.27      0.35 o 
  -7   5   3        5.04        4.25      0.73 o 
  -6   5   3        8.73        6.89      0.88 o 
  -5   5   3        9.13        7.50      1.10 o 
  -4   5   3       38.01       40.05      1.17 o 
  -3   5   3       17.64       21.09      0.46 o 
  -2   5   3       74.59       75.83      2.64 o 
  -1   5   3      206.48      223.51      1.94 o 
   0   5   3      151.22      167.34      2.28 o 
   1   5   3       34.03       29.22      0.66 o 
   2   5   3        0.51        0.44      0.21 o 
   3   5   3        0.00        0.15      0.21 o 
   4   5   3        1.99        1.43      0.38 o 
   5   5   3        0.03       -0.15      0.35 o 
  -7   6   3        5.08        4.40      0.77 o 
  -6   6   3        4.78        7.29      0.62 o 
  -5   6   3       15.84       15.29      0.84 o 
  -4   6   3        5.90        6.60      0.56 o 
  -3   6   3        7.79        5.80      0.35 o 
  -2   6   3      180.48      181.78      1.80 o 
  -1   6   3       49.78       49.65      0.70 o 
   0   6   3      146.89      140.61      2.79 o 
   1   6   3        9.71        8.66      0.41 o 
   2   6   3       13.74       12.82      0.73 o 
   3   6   3        0.00        0.00      0.29 o 
   4   6   3        0.36        0.40      0.35 o 
   5   6   3        0.00        0.46      0.38 o 
  -6   7   3        6.55        8.25      0.88 o 
  -5   7   3       55.84       53.41      1.33 o 
  -4   7   3      513.64      510.65      5.50 o 
  -3   7   3      176.49      173.52      1.86 o 
  -2   7   3       95.83       93.13      1.23 o 
  -1   7   3        3.03        2.87      0.44 o 
   0   7   3       38.34       41.52      0.88 o 
   1   7   3      406.24      382.55      4.48 o 
   2   7   3       57.18       60.92      1.41 o 
   3   7   3       16.28       16.43      0.95 o 
   4   7   3       12.92       12.30      1.09 o 
  -6   8   3        3.65        2.99      0.73 o 
  -5   8   3       51.37       50.08      1.33 o 
  -4   8   3       84.05       84.56      1.68 o 
  -3   8   3       14.05       13.79      0.56 o 
  -2   8   3        1.78        1.61      0.31 o 
  -1   8   3        2.32        3.17      0.35 o 
   0   8   3       45.23       45.83      1.17 o 
   1   8   3       23.98       25.10      0.95 o 
   2   8   3        0.12        0.12      0.24 o 
   3   8   3        1.69        0.67      0.35 o 
   4   8   3       14.62       17.90      1.91 o 
  -6   9   3        9.47        9.42      0.81 o 
  -5   9   3        1.82        0.94      0.38 o 
  -4   9   3        3.16        2.62      0.46 o 
  -3   9   3        3.32        3.08      0.35 o 
  -2   9   3      148.57      154.07      2.07 o 
  -1   9   3       22.10       21.25      0.77 o 
   0   9   3       12.45       12.99      0.56 o 
   1   9   3        0.03        0.59      0.31 o 
   2   9   3       13.40       13.04      1.32 o 
   3   9   3        2.65        3.05      0.62 o 
  -5  10   3        2.87        2.64      0.59 o 
  -4  10   3       57.52       68.38      2.93 o 
  -3  10   3       16.77       15.49      0.92 o 
  -2  10   3        7.38        8.53      0.67 o 
  -1  10   3       21.85       23.99      1.06 o 
   0  10   3        0.85        0.73      0.59 o 
   1  10   3        9.17        9.26      0.93 o 
   2  10   3       15.65       16.78      2.49 o 
  -4  11   3        1.02        1.32      0.73 o 
  -3  11   3       16.03       19.20      1.02 o 
  -2  11   3        1.08        0.79      0.66 o 
  -1  11   3       47.95       48.84      2.64 o 
   0  11   3       40.73       42.95      1.69 o 
   1  11   3        1.84        1.60      0.60 o 
  -3  12   3       15.08       15.11      1.32 o 
  -2  12   3        4.07        3.74      0.60 o 
  -1  12   3       32.07       31.34      1.69 o 
   0  12   3        0.66        0.44      0.73 o 
   0 -12   4       21.34       18.59      1.09 o 
   1 -12   4       15.48       15.50      0.95 o 
   2 -12   4        4.48        4.60      0.60 o 
   3 -12   4        2.23        1.17      0.73 o 
  -2 -11   4        0.34        0.00      0.59 o 
  -1 -11   4        2.07        1.64      0.73 o 
   0 -11   4        0.01       -0.02      0.35 o 
   1 -11   4       22.12       20.43      1.06 o 
   2 -11   4        0.94        0.34      0.29 o 
   3 -11   4        3.94        4.29      0.51 o 
   4 -11   4        5.58        7.09      0.70 o 
  -3 -10   4        1.87        2.49      1.25 o 
  -2 -10   4        0.65        0.99      0.46 o 
  -1 -10   4       11.59       10.25      0.95 o 
   0 -10   4       14.14       13.98      0.84 o 
   1 -10   4       28.99       25.69      0.77 o 
   2 -10   4        6.43        5.03      1.39 o 
   3 -10   4        4.89        2.72      0.38 o 
   4 -10   4        3.86        4.70      0.60 o 
   5 -10   4        0.17        0.38      0.35 o 
  -3  -9   4        5.12        4.25      0.95 o 
  -2  -9   4       18.33       18.62      1.61 o 
  -1  -9   4        2.83        2.14      0.38 o 
   0  -9   4       33.49       30.18      1.76 o 
   1  -9   4       88.72       85.13      1.25 o 
   2  -9   4        4.90        4.52      0.38 o 
   3  -9   4        0.80        0.34      0.26 o 
   4  -9   4        3.73        2.64      0.46 o 
   5  -9   4        1.77        0.88      0.51 o 
  -4  -8   4       15.16       14.04      2.05 o 
  -3  -8   4        4.39        4.53      1.39 o 
  -2  -8   4       81.57       82.48      1.68 o 
  -1  -8   4      184.61      180.53      2.17 o 
   0  -8   4      215.12      207.18      2.11 o 
   1  -8   4       75.49       76.04      3.01 o 
   2  -8   4       45.08       40.12      0.90 o 
   3  -8   4      206.74      186.44      3.16 o 
   4  -8   4        1.38        2.73      0.46 o 
   5  -8   4        0.60        0.29      0.44 o 
   6  -8   4        1.03        0.15      0.41 o 
  -4  -7   4        9.14        9.36      0.88 o 
  -3  -7   4       17.68       16.70      1.09 o 
  -2  -7   4        3.11        3.19      0.59 o 
  -1  -7   4       25.29       24.29      1.54 o 
   0  -7   4        9.49        9.00      0.59 o 
   1  -7   4       95.34       94.66      2.50 o 
   2  -7   4       82.70       73.22      1.27 o 
   3  -7   4       21.12       17.80      1.47 o 
   4  -7   4      120.84      118.22      3.23 o 
   5  -7   4       76.45       77.76      1.76 o 
   6  -7   4        1.61        2.93      0.95 o 
  -4  -6   4        0.07        0.29      0.51 o 
  -3  -6   4        3.66        3.19      0.44 o 
  -2  -6   4      136.28      137.92      1.71 o 
  -1  -6   4        4.90        5.00      0.31 o 
   0  -6   4        0.15        0.15      0.22 o 
   1  -6   4        5.45        7.42      0.44 o 
   2  -6   4       22.26       20.26      1.10 o 
   3  -6   4       64.76       64.86      1.15 o 
   4  -6   4       11.63       11.22      0.73 o 
   5  -6   4       11.38       10.38      0.70 o 
   6  -6   4        3.13        2.33      0.46 o 
  -4  -5   4       11.65       13.18      1.39 o 
  -3  -5   4       64.54       63.83      1.10 o 
  -2  -5   4       94.03      100.64      1.35 o 
  -1  -5   4      101.52       99.24      1.29 o 
   0  -5   4        1.66        1.00      0.13 o 
   1  -5   4       63.48       67.16      1.02 o 
   2  -5   4       11.07       10.52      0.35 o 
   3  -5   4        6.42        5.42      0.37 o 
   4  -5   4       49.98       48.19      0.92 o 
   5  -5   4        0.03       -0.07      0.21 o 
   6  -5   4        0.14       -0.07      0.31 o 
  -6  -4   4        7.94        9.22      0.98 o 
  -5  -4   4       56.85       63.19      1.81 o 
  -4  -4   4       40.86       43.32      0.98 o 
  -3  -4   4       18.53       21.82      0.81 o 
  -2  -4   4        0.54        0.91      0.13 o 
  -1  -4   4      403.30      408.04      3.08 o 
   0  -4   4      200.90      211.65      2.14 o 
   1  -4   4     1177.97     1155.44     12.95 o 
   2  -4   4       53.76       52.33      0.70 o 
   3  -4   4        4.18        5.50      0.31 o 
   4  -4   4        8.53        9.06      0.38 o 
   5  -4   4        1.46        1.03      0.24 o 
   6  -4   4       58.91       59.02      1.16 o 
  -6  -3   4        4.14        5.20      1.54 o 
  -5  -3   4       21.81       20.58      1.19 o 
  -4  -3   4        2.69        2.69      0.81 o 
  -3  -3   4       41.00       40.68      1.17 o 
  -2  -3   4      604.82      639.29      4.80 o 
  -1  -3   4        1.87        1.54      0.10 o 
   0  -3   4      184.70      213.58      3.97 o 
   1  -3   4      825.80      821.61      5.74 o 
   2  -3   4     1063.78     1119.03      9.51 o 
   3  -3   4       33.58       30.64      0.95 o 
   4  -3   4      136.14      142.52      1.69 o 
   5  -3   4       16.51       19.48      0.77 o 
   6  -3   4       59.62       61.92      1.23 o 
  -6  -2   4        3.68        5.24      0.60 o 
  -5  -2   4      141.93      137.32      2.80 o 
  -4  -2   4      121.00      123.43      1.61 o 
  -3  -2   4      277.99      287.93      2.28 o 
  -2  -2   4        0.97        0.15      0.10 o 
  -1  -2   4      185.25      204.21      2.35 o 
   0  -2   4      198.01      210.36      1.77 o 
   1  -2   4      215.97      206.19      1.47 o 
   2  -2   4       38.31       40.62      1.03 o 
   3  -2   4      137.65      145.82      1.68 o 
   4  -2   4        8.10        8.77      0.51 o 
   5  -2   4       33.60       33.77      0.90 o 
   6  -2   4       54.22       53.33      2.05 o 
  -7  -1   4        0.11       -0.81      0.81 o 
  -6  -1   4        5.63        8.92      0.73 o 
  -5  -1   4        2.10        1.63      0.51 o 
  -4  -1   4      170.69      167.94      1.69 o 
  -3  -1   4       17.34       22.37      0.46 o 
  -2  -1   4      672.12      699.36      4.50 o 
  -1  -1   4       21.66       23.93      0.46 o 
   0  -1   4      599.28      574.59      4.15 o 
   1  -1   4      190.47      171.51      1.91 o 
   2  -1   4       47.42       44.32      0.49 o 
   3  -1   4       46.71       54.28      1.83 o 
   4  -1   4        4.49        5.11      0.38 o 
   5  -1   4       42.42       44.46      1.04 o 
   6  -1   4       35.44       35.24      1.39 o 
  -7   0   4        0.17       -0.34      0.35 o 
  -6   0   4        3.45        4.71      0.51 o 
  -5   0   4        0.53        0.73      0.26 o 
  -4   0   4        3.87        4.06      0.24 o 
  -3   0   4      227.46      233.08      2.01 o 
  -2   0   4      342.19      366.32      2.72 o 
  -1   0   4      475.71      441.82      3.22 o 
   0   0   4       28.40       25.56      1.47 o 
   1   0   4        1.07        1.17      0.10 o 
   2   0   4       64.21       59.48      0.62 o 
   3   0   4       25.71       28.03      0.66 o 
   4   0   4        0.15        0.15      0.14 o 
   5   0   4        5.16        4.92      0.73 o 
   6   0   4        0.87        1.27      0.39 o 
  -7   1   4       13.27       15.24      0.98 o 
  -6   1   4       14.69       13.57      1.03 o 
  -5   1   4        8.27        8.24      0.62 o 
  -4   1   4       45.63       44.12      1.10 o 
  -3   1   4        0.03        0.00      0.15 o 
  -2   1   4       30.12       31.20      0.56 o 
  -1   1   4       24.87       30.16      0.52 o 
   0   1   4      114.13      107.21      0.81 o 
   1   1   4      395.60      381.48      2.23 o 
   2   1   4      184.29      192.67      1.34 o 
   3   1   4        0.05        0.07      0.44 o 
   4   1   4       13.22       12.70      0.73 o 
   5   1   4        0.06        0.23      0.24 o 
   6   1   4        0.78        0.72      0.38 o 
  -7   2   4        1.35        1.17      0.44 o 
  -6   2   4       16.00       13.09      0.84 o 
  -5   2   4        6.30        4.81      0.39 o 
  -4   2   4       37.25       35.95      0.67 o 
  -3   2   4       82.59       94.26      0.93 o 
  -2   2   4     1159.87     1213.11      7.64 o 
  -1   2   4       39.51       39.05      0.46 o 
   0   2   4      386.24      386.98      2.56 o 
   1   2   4        7.12        7.65      0.44 o 
   2   2   4     2779.58     2854.21     29.94 o 
   3   2   4       47.54       52.02      0.93 o 
   4   2   4        0.62        0.34      0.29 o 
   5   2   4       36.29       30.53      2.13 o 
   6   2   4       13.42       14.04      0.98 o 
  -7   3   4        5.49        4.82      0.81 o 
  -6   3   4        3.26        3.43      0.49 o 
  -5   3   4       74.89       75.53      2.27 o 
  -4   3   4        0.05        0.39      0.15 o 
  -3   3   4      204.50      233.00      1.69 o 
  -2   3   4       68.52       74.17      0.70 o 
  -1   3   4        0.32        0.62      0.15 o 
   0   3   4      712.73      724.37      4.67 o 
   1   3   4     3175.43     3263.10     18.18 o 
   2   3   4      243.78      239.33      2.49 o 
   3   3   4        7.33        7.43      0.46 o 
   4   3   4        4.28        4.57      0.49 o 
   5   3   4       50.11       48.98      1.36 o 
  -7   4   4        2.72        2.05      0.62 o 
  -6   4   4       25.32       27.24      1.39 o 
  -5   4   4        1.09        0.44      0.66 o 
  -4   4   4      115.23      116.01      1.35 o 
  -3   4   4       55.27       53.55      0.73 o 
  -2   4   4       15.93       12.34      0.24 o 
  -1   4   4      106.26      107.50      1.13 o 
   0   4   4        0.46        0.88      0.13 o 
   1   4   4      255.16      246.31      1.98 o 
   2   4   4       17.58       16.21      0.62 o 
   3   4   4        1.42        2.19      0.37 o 
   4   4   4       62.51       60.46      1.61 o 
   5   4   4        0.40        0.11      0.38 o 
  -7   5   4        1.27        0.02      0.51 o 
  -6   5   4       17.31       15.16      0.87 o 
  -5   5   4      129.32      120.70      2.86 o 
  -4   5   4       25.47       23.05      0.77 o 
  -3   5   4       71.17       78.82      1.04 o 
  -2   5   4      116.44      122.21      1.40 o 
  -1   5   4       97.34      102.01      1.13 o 
   0   5   4       98.38       93.97      1.10 o 
   1   5   4      325.40      316.76      2.44 o 
   2   5   4       57.60       54.77      1.02 o 
   3   5   4       12.73       14.22      0.81 o 
   4   5   4        0.23        0.44      0.26 o 
   5   5   4        1.49        1.22      0.39 o 
  -7   6   4        2.17        3.09      0.81 o 
  -6   6   4       28.17       29.72      1.24 o 
  -5   6   4        1.21        1.97      0.38 o 
  -4   6   4        0.86        0.93      0.29 o 
  -3   6   4      600.58      584.12      4.53 o 
  -2   6   4      107.62      107.64      3.08 o 
  -1   6   4      125.97      120.35      1.55 o 
   0   6   4       48.81       49.26      1.10 o 
   1   6   4        2.21        2.19      0.37 o 
   2   6   4       22.25       21.27      0.95 o 
   3   6   4        7.43        7.56      0.52 o 
   4   6   4       15.30       14.60      1.39 o 
  -6   7   4        5.34        6.63      1.32 o 
  -5   7   4        3.70        3.53      0.88 o 
  -4   7   4       91.12       89.79      1.53 o 
  -3   7   4      153.78      150.57      1.98 o 
  -2   7   4        4.85        6.06      0.37 o 
  -1   7   4        0.65        0.70      0.24 o 
   0   7   4      265.00      268.58      4.04 o 
   1   7   4      117.67      113.86      1.71 o 
   2   7   4        6.35        5.66      0.56 o 
   3   7   4        0.09        0.78      0.35 o 
   4   7   4        8.80        8.67      1.17 o 
  -6   8   4       14.93       16.09      0.98 o 
  -5   8   4        8.25        6.68      1.32 o 
  -4   8   4      212.28      211.44      2.57 o 
  -3   8   4      274.06      273.12      2.95 o 
  -2   8   4      168.03      170.07      2.17 o 
  -1   8   4      202.38      197.40      3.01 o 
   0   8   4       18.43       18.12      0.73 o 
   1   8   4       13.37       14.00      0.81 o 
   2   8   4        6.11        5.79      0.60 o 
   3   8   4       33.18       34.22      3.89 o 
  -6   9   4        9.54       10.35      0.84 o 
  -5   9   4        1.24        1.54      0.38 o 
  -4   9   4       30.29       26.86      2.27 o 
  -3   9   4        0.03        0.29      0.31 o 
  -2   9   4       16.52       17.02      0.77 o 
  -1   9   4        5.48        4.48      0.41 o 
   0   9   4        4.83        5.69      0.46 o 
   1   9   4        5.21        5.58      0.88 o 
   2   9   4        4.77        4.56      0.60 o 
   3   9   4        0.00        0.04      0.44 o 
  -5  10   4        9.38        9.41      0.98 o 
  -4  10   4       43.60       47.66      1.71 o 
  -3  10   4       19.96       20.62      1.06 o 
  -2  10   4        6.35        7.27      0.56 o 
  -1  10   4       18.98       18.64      0.83 o 
   0  10   4       13.37       14.55      1.13 o 
   1  10   4        0.18        0.29      0.46 o 
   2  10   4        7.85        8.28      0.98 o 
  -4  11   4        1.29        2.20      0.88 o 
  -3  11   4        0.95        0.29      0.44 o 
  -2  11   4        0.00        0.06      0.35 o 
  -1  11   4        5.34        5.99      0.60 o 
   0  11   4        0.30       -0.07      0.41 o 
   1  11   4        9.24       10.37      1.09 o 
  -3  12   4        3.36        2.49      0.73 o 
  -2  12   4       68.01       71.26      1.83 o 
  -1  12   4        1.91        1.60      0.60 o 
   1 -12   5       15.32       19.07      1.32 o 
  -1 -11   5        7.86        9.17      0.73 o 
   0 -11   5        7.52        8.26      0.70 o 
   1 -11   5        7.20        6.45      0.67 o 
   2 -11   5        4.67        5.70      0.51 o 
   3 -11   5        1.84        1.85      0.66 o 
  -2 -10   5        1.51        0.95      0.52 o 
  -1 -10   5       11.51       12.32      1.10 o 
   0 -10   5        3.63        2.30      1.32 o 
   1 -10   5        0.00        0.00      0.21 o 
   2 -10   5       71.77       69.13      1.83 o 
   3 -10   5        0.21        0.73      0.26 o 
   4 -10   5        4.24        5.19      0.60 o 
  -3  -9   5        1.06        0.37      0.41 o 
  -2  -9   5       17.78       17.03      1.19 o 
  -1  -9   5        7.55        7.53      0.60 o 
   0  -9   5        2.08        1.77      0.37 o 
   1  -9   5       13.50       11.30      0.56 o 
   2  -9   5       29.49       24.44      0.90 o 
   3  -9   5        9.67        9.60      0.81 o 
   4  -9   5        4.45        3.07      0.49 o 
   5  -9   5        2.18        1.49      0.38 o 
  -4  -8   5        2.93        4.30      0.67 o 
  -3  -8   5        0.16        0.08      0.44 o 
  -2  -8   5       47.57       45.69      1.19 o 
  -1  -8   5       35.54       34.26      0.88 o 
   0  -8   5      124.91      124.49      4.11 o 
   1  -8   5        0.01        0.47      0.24 o 
   2  -8   5       85.44       74.82      1.30 o 
   3  -8   5        3.38        2.86      0.38 o 
   4  -8   5        0.02        0.12      0.24 o 
   5  -8   5        3.00        3.38      0.44 o 
  -4  -7   5        0.01       -0.21      0.35 o 
  -3  -7   5      107.21      104.15      2.42 o 
  -2  -7   5        0.13        0.29      0.21 o 
  -1  -7   5        0.35        0.00      0.21 o 
   0  -7   5        1.46        1.77      0.21 o 
   1  -7   5      418.29      385.21      3.71 o 
   2  -7   5       12.98       11.34      0.52 o 
   3  -7   5        8.04        7.86      0.60 o 
   4  -7   5      107.10      101.46      1.66 o 
   5  -7   5        4.16        3.51      0.46 o 
   6  -7   5        1.30        1.10      0.52 o 
  -4  -6   5        6.63        7.11      0.77 o 
  -3  -6   5       43.55       44.45      1.13 o 
  -2  -6   5      101.15      101.61      1.50 o 
  -1  -6   5        7.58        7.85      0.41 o 
   0  -6   5      218.97      207.25      2.28 o 
   1  -6   5      144.54      140.35      1.78 o 
   2  -6   5      181.19      178.53      2.06 o 
   3  -6   5       34.94       32.56      0.77 o 
   4  -6   5        2.94        2.20      0.26 o 
   5  -6   5       54.71       59.06      2.64 o 
   6  -6   5        0.91        1.53      0.49 o 
  -4  -5   5        5.23        4.55      0.49 o 
  -3  -5   5      122.73      121.57      1.61 o 
  -2  -5   5        5.95        6.83      0.41 o 
  -1  -5   5        4.95        5.39      0.35 o 
   0  -5   5       22.11       24.77      0.56 o 
   1  -5   5       84.01       80.48      1.15 o 
   2  -5   5      332.48      327.54      3.08 o 
   3  -5   5       62.46       64.08      1.13 o 
   4  -5   5       16.22       16.44      0.60 o 
   5  -5   5       28.01       25.48      1.09 o 
   6  -5   5       37.59       39.36      1.30 o 
  -5  -4   5        4.57        4.40      0.88 o 
  -4  -4   5       38.61       37.85      0.88 o 
  -3  -4   5        0.51        0.59      0.37 o 
  -2  -4   5       58.21       58.17      0.81 o 
  -1  -4   5      237.91      245.78      3.68 o 
   0  -4   5       18.09       21.22      0.66 o 
   1  -4   5       60.78       46.83      0.62 o 
   2  -4   5        0.10        0.00      0.15 o 
   3  -4   5        1.14        1.53      0.29 o 
   4  -4   5       33.26       33.17      0.77 o 
   5  -4   5      146.71      149.98      1.90 o 
   6  -4   5        7.78        8.13      0.56 o 
  -6  -3   5        0.97        1.49      0.56 o 
  -5  -3   5       15.45       14.34      0.98 o 
  -4  -3   5      674.44      675.07      6.91 o 
  -3  -3   5        0.80        0.67      0.15 o 
  -2  -3   5       15.39       12.12      0.51 o 
  -1  -3   5       85.48       85.16      0.92 o 
   0  -3   5      325.42      337.04      2.18 o 
   1  -3   5      319.64      322.85      2.58 o 
   2  -3   5        0.16        0.00      0.15 o 
   3  -3   5      159.51      160.79      2.50 o 
   4  -3   5        0.19        0.00      0.22 o 
   5  -3   5       11.44       12.01      1.03 o 
   6  -3   5        3.04        4.23      0.46 o 
  -6  -2   5        1.11        0.81      0.38 o 
  -5  -2   5      223.48      223.15      3.84 o 
  -4  -2   5        2.13        1.77      0.31 o 
  -3  -2   5       72.23       74.96      0.88 o 
  -2  -2   5      179.61      187.72      1.84 o 
  -1  -2   5      470.27      520.04      3.95 o 
   0  -2   5        5.54        7.04      0.24 o 
   1  -2   5      235.03      218.82      1.60 o 
   2  -2   5        8.12        8.12      0.37 o 
   3  -2   5      180.91      186.15      1.85 o 
   4  -2   5      191.37      189.56      2.50 o 
   5  -2   5       13.68       14.50      1.32 o 
   6  -2   5       10.37        8.01      0.73 o 
  -6  -1   5        7.21        8.06      1.03 o 
  -5  -1   5       30.25       26.47      1.23 o 
  -4  -1   5       58.88       62.13      1.09 o 
  -3  -1   5      128.56      134.14      1.33 o 
  -2  -1   5       36.33       44.79      0.56 o 
  -1  -1   5       31.57       31.90      0.56 o 
   0  -1   5       56.53       63.06      0.77 o 
   1  -1   5        1.63        1.94      0.13 o 
   2  -1   5       29.61       36.58      0.49 o 
   3  -1   5       88.08       90.95      3.96 o 
   4  -1   5        4.72        5.22      0.39 o 
   5  -1   5       19.22       22.13      1.32 o 
   6  -1   5       44.73       43.68      2.71 o 
  -7   0   5       15.11       15.84      1.00 o 
  -6   0   5        2.25        2.39      0.46 o 
  -5   0   5       46.94       42.92      1.11 o 
  -4   0   5       16.88       16.36      0.62 o 
  -3   0   5        2.67        1.32      0.13 o 
  -2   0   5      746.29      800.51      7.70 o 
  -1   0   5       66.98       78.21      1.25 o 
   0   0   5      123.21      119.66      1.15 o 
   1   0   5       89.99       83.79      0.82 o 
   2   0   5      106.07      101.71      1.76 o 
   3   0   5       14.73       12.59      0.52 o 
   4   0   5        4.04        3.02      0.38 o 
   5   0   5        1.87        2.67      0.39 o 
   6   0   5       12.83       10.93      0.88 o 
  -7   1   5        9.10        8.96      0.75 o 
  -6   1   5        2.09        1.47      0.38 o 
  -5   1   5        4.44        2.95      0.38 o 
  -4   1   5       77.65       77.14      1.25 o 
  -3   1   5       25.98       25.75      0.62 o 
  -2   1   5        4.95        3.52      0.24 o 
  -1   1   5      183.05      175.07      4.49 o 
   0   1   5       24.19       28.06      0.37 o 
   1   1   5      671.75      677.51      5.11 o 
   2   1   5        4.51        3.81      0.21 o 
   3   1   5        4.66        5.67      0.39 o 
   4   1   5       51.90       50.55      1.22 o 
   5   1   5       21.38       23.25      1.09 o 
   6   1   5        2.59        1.70      0.49 o 
  -7   2   5        0.17       -0.04      0.35 o 
  -6   2   5        1.34        0.50      0.66 o 
  -5   2   5      160.16      148.19      1.96 o 
  -4   2   5        1.24        1.17      0.21 o 
  -3   2   5        1.95        0.29      0.10 o 
  -2   2   5      422.79      434.43      3.80 o 
  -1   2   5      264.93      272.45      3.83 o 
   0   2   5       10.44        7.78      0.21 o 
   1   2   5      206.13      208.00      1.35 o 
   2   2   5      291.18      305.19      2.50 o 
   3   2   5        1.11        0.76      0.24 o 
   4   2   5       28.17       26.75      1.00 o 
   5   2   5        1.05        0.99      0.38 o 
  -7   3   5        0.13        1.24      0.88 o 
  -6   3   5       37.66       32.66      2.20 o 
  -5   3   5      246.81      217.13      4.19 o 
  -4   3   5      101.97      111.05      1.61 o 
  -3   3   5       45.72       53.25      0.73 o 
  -2   3   5        0.03        0.22      0.10 o 
  -1   3   5      531.57      565.51      4.12 o 
   0   3   5       16.38       23.26      0.37 o 
   1   3   5      925.35      928.68      5.55 o 
   2   3   5        1.45        2.18      0.51 o 
   3   3   5      111.31      111.43      1.87 o 
   4   3   5       12.05       11.54      0.73 o 
   5   3   5       24.33       22.26      1.11 o 
  -7   4   5        1.21        2.87      1.32 o 
  -6   4   5       57.60       53.20      1.47 o 
  -5   4   5       12.24       11.15      0.73 o 
  -4   4   5        1.09        0.76      0.24 o 
  -3   4   5        5.56        4.72      0.38 o 
  -2   4   5      263.40      278.29      2.32 o 
  -1   4   5      168.37      182.39      1.69 o 
   0   4   5       12.47       14.30      0.31 o 
   1   4   5       58.50       55.04      0.73 o 
   2   4   5      156.32      154.37      1.92 o 
   3   4   5       42.82       39.65      2.20 o 
   4   4   5        4.08        4.48      1.32 o 
   5   4   5        0.04       -0.25      0.81 o 
  -7   5   5       13.78       14.90      1.23 o 
  -6   5   5       19.62       18.28      0.98 o 
  -5   5   5       26.79       24.96      1.76 o 
  -4   5   5       12.54       11.48      0.64 o 
  -3   5   5        0.65        0.29      0.21 o 
  -2   5   5       56.48       55.23      0.77 o 
  -1   5   5       29.90       29.02      1.17 o 
   0   5   5        0.00        0.05      0.13 o 
   1   5   5      287.83      270.99      2.51 o 
   2   5   5      519.20      501.63      4.67 o 
   3   5   5       13.17       11.89      0.62 o 
   4   5   5        1.31        1.38      0.38 o 
   5   5   5        1.82        1.03      0.59 o 
  -7   6   5        2.90        2.93      1.03 o 
  -6   6   5        0.72        0.31      0.35 o 
  -5   6   5        2.75        2.97      0.46 o 
  -4   6   5      137.17      133.59      1.91 o 
  -3   6   5       27.13       23.68      1.61 o 
  -2   6   5        9.02       11.03      0.73 o 
  -1   6   5       43.22       43.65      1.83 o 
   0   6   5        5.21        5.07      0.41 o 
   1   6   5      244.87      239.54      2.75 o 
   2   6   5       75.45       70.49      1.52 o 
   3   6   5        5.16        4.94      0.60 o 
   4   6   5        2.29        2.25      0.56 o 
  -6   7   5       16.97       18.45      1.39 o 
  -5   7   5       19.83       24.50      1.09 o 
  -4   7   5       47.39       47.74      1.25 o 
  -3   7   5        6.19        5.50      0.59 o 
  -2   7   5       10.38       11.45      0.56 o 
  -1   7   5      113.17      108.48      1.55 o 
   0   7   5       12.28       11.12      0.56 o 
   1   7   5        0.27        0.00      0.21 o 
   2   7   5        0.00        0.07      0.31 o 
   3   7   5        0.37        0.15      0.31 o 
   4   7   5        0.27        0.51      0.52 o 
  -6   8   5       28.49       33.84      1.44 o 
  -5   8   5       20.97       20.98      1.09 o 
  -4   8   5        5.88        5.28      0.73 o 
  -3   8   5      146.70      137.63      2.36 o 
  -2   8   5      112.83      113.08      1.65 o 
  -1   8   5       10.68       12.18      0.62 o 
   0   8   5        5.59        6.25      0.46 o 
   1   8   5       68.67       67.78      1.40 o 
   2   8   5       17.56       16.23      0.95 o 
   3   8   5       13.69       17.45      2.27 o 
  -6   9   5        1.16        1.35      0.49 o 
  -5   9   5       13.01       12.71      0.84 o 
  -4   9   5       30.27       31.78      1.16 o 
  -3   9   5        8.58        9.19      0.70 o 
  -2   9   5       13.59       14.40      0.67 o 
  -1   9   5       66.71       63.31      2.42 o 
   0   9   5       10.94       10.65      0.62 o 
   1   9   5       30.46       30.14      1.13 o 
   2   9   5        0.19        0.36      0.35 o 
  -5  10   5        2.96        4.69      0.77 o 
  -4  10   5       22.52       24.05      1.39 o 
  -3  10   5       21.41       20.06      1.39 o 
  -2  10   5        4.09        4.23      0.56 o 
  -1  10   5       28.41       29.49      0.95 o 
   0  10   5        6.09        4.65      0.73 o 
   1  10   5        0.20        0.19      0.35 o 
   2  10   5        0.09       -0.44      0.44 o 
  -4  11   5        1.35        0.44      0.73 o 
  -3  11   5       44.92       43.72      1.76 o 
  -2  11   5       38.86       38.15      1.61 o 
  -1  11   5        0.05        0.28      0.51 o 
   0  11   5       34.79       40.22      2.05 o 
  -2  12   5       10.39       11.44      1.17 o 
  -1 -11   6        0.77        1.17      0.66 o 
   0 -11   6       16.10       17.67      1.25 o 
   1 -11   6        5.02        4.14      0.46 o 
   2 -11   6        0.58        1.15      0.51 o 
   3 -11   6        1.80        1.06      0.38 o 
  -2 -10   6        4.33        5.36      0.77 o 
  -1 -10   6       21.62       25.50      1.76 o 
   0 -10   6        0.00        0.00      0.21 o 
   1 -10   6        0.85        0.59      0.37 o 
   2 -10   6        1.83        1.57      0.38 o 
   3 -10   6        2.02        1.97      0.38 o 
   4 -10   6        0.00       -0.21      0.35 o 
  -3  -9   6        3.05        3.08      0.62 o 
  -2  -9   6       10.63       12.48      1.91 o 
  -1  -9   6        0.30        0.44      0.21 o 
   0  -9   6        0.77        0.76      0.24 o 
   1  -9   6       33.32       28.17      0.77 o 
   2  -9   6        5.62        5.19      0.51 o 
   3  -9   6        2.29        2.57      0.38 o 
   4  -9   6        1.49        1.58      0.73 o 
  -4  -8   6        1.76        1.91      0.88 o 
  -3  -8   6        0.62        0.86      0.81 o 
  -2  -8   6        0.14        0.44      0.21 o 
  -1  -8   6        0.48        0.22      0.22 o 
   0  -8   6       66.72       63.52      2.20 o 
   1  -8   6        0.06        0.10      0.13 o 
   2  -8   6       12.28       12.46      1.25 o 
   3  -8   6       15.32       14.54      0.81 o 
   4  -8   6        0.57        0.64      0.51 o 
   5  -8   6       12.93       12.64      1.25 o 
  -4  -7   6       11.42       10.86      1.47 o 
  -3  -7   6       63.18       58.59      2.20 o 
  -2  -7   6        0.60        0.22      0.21 o 
  -1  -7   6      120.89      111.64      1.61 o 
   0  -7   6      101.76       89.85      1.40 o 
   1  -7   6      389.88      374.52      3.29 o 
   2  -7   6      140.70      127.68      1.78 o 
   3  -7   6       42.85       39.49      1.09 o 
   4  -7   6       66.27       65.74      1.61 o 
   5  -7   6        0.35       -0.24      0.24 o 
  -4  -6   6        1.22        1.10      0.41 o 
  -3  -6   6       19.07       18.05      0.73 o 
  -2  -6   6       52.46       47.07      0.98 o 
  -1  -6   6       85.46       85.75      1.76 o 
   0  -6   6       37.86       36.72      0.77 o 
   1  -6   6        5.75        6.51      0.73 o 
   2  -6   6        9.70       10.05      0.81 o 
   3  -6   6       62.82       59.05      1.47 o 
   4  -6   6       22.07       23.33      0.79 o 
   5  -6   6       14.51       15.63      0.95 o 
  -5  -5   6        0.36       -0.29      0.44 o 
  -4  -5   6      131.54      138.05      4.84 o 
  -3  -5   6       66.74       67.15      1.19 o 
  -2  -5   6       71.05       74.40      1.83 o 
  -1  -5   6      256.84      256.14      6.91 o 
   0  -5   6        5.31        6.59      0.37 o 
   1  -5   6        2.06        2.01      0.24 o 
   2  -5   6      129.92      129.80      4.19 o 
   3  -5   6       13.22       14.19      0.64 o 
   4  -5   6       67.81       68.14      1.28 o 
   5  -5   6        4.61        4.05      0.59 o 
   6  -5   6        0.15        0.07      0.38 o 
  -5  -4   6        6.54        6.89      1.03 o 
  -4  -4   6        2.52        2.50      0.59 o 
  -3  -4   6      204.11      208.24      2.28 o 
  -2  -4   6       15.52       14.90      0.56 o 
  -1  -4   6       36.26       37.53      0.77 o 
   0  -4   6       46.60       51.01      0.77 o 
   1  -4   6      109.33      121.78      1.51 o 
   2  -4   6       34.80       34.95      0.88 o 
   3  -4   6       10.18       10.43      0.46 o 
   4  -4   6        1.37        1.83      0.29 o 
   5  -4   6       20.37       19.23      0.77 o 
   6  -4   6       15.40       17.12      0.77 o 
  -6  -3   6        4.98        6.31      1.17 o 
  -5  -3   6        8.79        9.18      0.83 o 
  -4  -3   6        0.86        0.73      0.21 o 
  -3  -3   6      266.80      261.78      2.18 o 
  -2  -3   6      287.15      302.45      2.58 o 
  -1  -3   6        0.20        0.07      0.10 o 
   0  -3   6      110.71      116.14      1.18 o 
   1  -3   6       25.80       26.97      1.10 o 
   2  -3   6       24.52       24.38      0.95 o 
   3  -3   6       12.80       13.27      0.46 o 
   4  -3   6       12.46       12.44      0.56 o 
   5  -3   6        9.55       10.18      0.56 o 
   6  -3   6       15.16       15.47      0.70 o 
  -6  -2   6        0.35        0.73      0.46 o 
  -5  -2   6       28.45       27.30      1.29 o 
  -4  -2   6       34.95       35.87      0.83 o 
  -3  -2   6      137.94      124.82      1.44 o 
  -2  -2   6       59.34       69.28      0.88 o 
  -1  -2   6     1246.32     1310.48      8.96 o 
   0  -2   6       28.22       28.88      0.81 o 
   1  -2   6       58.11       62.71      0.70 o 
   2  -2   6       19.02       19.37      0.38 o 
   3  -2   6      220.37      234.72      2.25 o 
   4  -2   6        6.09        5.67      0.59 o 
   5  -2   6        1.42        0.96      0.27 o 
   6  -2   6        0.79        1.41      0.88 o 
  -6  -1   6        1.62        2.02      0.46 o 
  -5  -1   6        7.36        6.97      0.73 o 
  -4  -1   6      282.69      268.60      2.86 o 
  -3  -1   6       45.16       45.15      1.39 o 
  -2  -1   6      353.58      382.41      2.96 o 
  -1  -1   6       11.82       15.99      0.35 o 
   0  -1   6       65.80       78.33      0.88 o 
   1  -1   6        8.22        5.81      0.26 o 
   2  -1   6        0.30        0.34      0.29 o 
   3  -1   6        9.92       10.31      0.52 o 
   4  -1   6       90.04       85.39      2.05 o 
   5  -1   6        9.07        9.45      0.73 o 
   6  -1   6       11.78       10.44      0.87 o 
  -7   0   6        1.06        1.03      0.49 o 
  -6   0   6        0.59        0.44      0.35 o 
  -5   0   6        1.06        1.45      0.38 o 
  -4   0   6       27.99       27.85      1.10 o 
  -3   0   6       80.64       83.02      1.25 o 
  -2   0   6       15.17       15.29      0.46 o 
  -1   0   6       35.72       35.08      0.52 o 
   0   0   6       48.18       42.33      1.17 o 
   1   0   6       20.14       19.89      0.38 o 
   2   0   6      146.97      145.86      3.08 o 
   3   0   6       19.94       21.04      1.03 o 
   4   0   6        3.47        3.96      0.49 o 
   5   0   6        3.51        3.40      0.49 o 
   6   0   6        1.84        2.55      0.49 o 
  -7   1   6        1.23        2.21      0.51 o 
  -6   1   6       70.75       76.94      1.71 o 
  -5   1   6        0.42       -0.09      0.24 o 
  -4   1   6        0.05        0.00      0.44 o 
  -3   1   6       68.16       71.23      1.69 o 
  -2   1   6      203.79      193.92      3.97 o 
  -1   1   6        1.37        1.29      0.22 o 
   0   1   6       10.35       15.18      0.31 o 
   1   1   6      152.00      149.13      1.62 o 
   2   1   6        0.08        0.07      0.10 o 
   3   1   6        0.15        0.12      0.24 o 
   4   1   6        4.99        3.80      0.81 o 
   5   1   6        0.23        0.48      0.35 o 
  -7   2   6        2.76        2.71      0.73 o 
  -6   2   6        1.33        0.73      0.35 o 
  -5   2   6       58.06       57.63      1.17 o 
  -4   2   6        2.36        1.25      0.29 o 
  -3   2   6       18.24       17.60      0.62 o 
  -2   2   6       17.19       22.71      0.56 o 
  -1   2   6      165.56      164.30      1.47 o 
   0   2   6       31.17       30.30      0.42 o 
   1   2   6        2.19        3.86      0.66 o 
   2   2   6       75.27       75.06      1.19 o 
   3   2   6       49.15       48.86      1.13 o 
   4   2   6       13.44       13.66      0.84 o 
   5   2   6       42.97       39.28      3.01 o 
  -7   3   6        1.28        0.66      0.52 o 
  -6   3   6        1.58        0.44      0.59 o 
  -5   3   6        2.78        3.81      0.49 o 
  -4   3   6       13.21        7.41      0.38 o 
  -3   3   6        0.14        0.10      0.13 o 
  -2   3   6        0.52        0.20      0.13 o 
  -1   3   6      138.67      136.57      1.47 o 
   0   3   6      336.16      344.71      2.44 o 
   1   3   6      108.05      103.89      1.09 o 
   2   3   6       27.65       27.76      0.70 o 
   3   3   6      704.14      683.18      7.03 o 
   4   3   6        1.00        0.93      0.66 o 
   5   3   6        2.83        2.70      0.49 o 
  -7   4   6        0.33        1.10      0.52 o 
  -6   4   6        3.53        2.50      0.49 o 
  -5   4   6       23.15       19.20      0.98 o 
  -4   4   6      104.74       94.14      1.43 o 
  -3   4   6      115.20      101.83      1.47 o 
  -2   4   6       59.04       70.45      1.15 o 
  -1   4   6       47.38       50.36      0.77 o 
   0   4   6        2.83        2.76      0.37 o 
   1   4   6      105.80       98.78      1.27 o 
   2   4   6     1393.06     1352.59     14.24 o 
   3   4   6       11.79       11.44      0.73 o 
   4   4   6        0.02       -0.05      0.26 o 
   5   4   6        0.26       -0.19      0.35 o 
  -6   5   6        1.11        0.75      0.38 o 
  -5   5   6       68.87       65.14      1.57 o 
  -4   5   6       16.91       18.26      1.54 o 
  -3   5   6       83.36       82.54      1.30 o 
  -2   5   6        1.42        1.54      0.24 o 
  -1   5   6       12.12       10.53      0.46 o 
   0   5   6       17.34       19.16      0.62 o 
   1   5   6        1.58        1.40      0.31 o 
   2   5   6       14.56       13.52      1.10 o 
   3   5   6        0.99        1.25      0.41 o 
   4   5   6        1.83        1.25      0.52 o 
  -6   6   6        0.58        0.79      0.66 o 
  -5   6   6        9.71        9.20      0.73 o 
  -4   6   6      447.59      438.15      4.37 o 
  -3   6   6      114.73      119.15      1.68 o 
  -2   6   6       63.67       64.73      1.32 o 
  -1   6   6      105.14      104.83      1.76 o 
   0   6   6        1.56        0.89      0.21 o 
   1   6   6       21.03       20.98      0.81 o 
   2   6   6       10.46        9.75      1.10 o 
   3   6   6        0.00       -0.06      0.35 o 
   4   6   6       19.62       23.15      1.50 o 
  -6   7   6        0.51        0.57      0.38 o 
  -5   7   6       30.97       35.46      1.19 o 
  -4   7   6        0.85        0.75      0.29 o 
  -3   7   6      156.45      154.89      2.35 o 
  -2   7   6      193.25      188.50      5.44 o 
  -1   7   6        0.32        1.09      0.29 o 
   0   7   6       32.78       31.19      0.83 o 
   1   7   6       82.41       81.39      1.50 o 
   2   7   6        2.68        1.50      0.37 o 
   3   7   6        0.00        0.11      0.46 o 
  -6   8   6       19.37       23.22      1.22 o 
  -5   8   6        7.19        8.02      0.95 o 
  -4   8   6        8.55        9.48      1.91 o 
  -3   8   6      154.45      156.46      2.61 o 
  -2   8   6      126.98      117.83      2.14 o 
  -1   8   6       15.76       15.93      0.67 o 
   0   8   6        3.30        3.85      0.51 o 
   1   8   6       31.36       28.46      0.92 o 
   2   8   6        6.03        5.38      0.60 o 
   3   8   6        6.42        6.31      0.88 o 
  -5   9   6       21.51       21.17      1.40 o 
  -4   9   6        5.23        5.93      0.66 o 
  -3   9   6       64.29       64.07      1.62 o 
  -2   9   6      131.35      125.86      2.86 o 
  -1   9   6       30.71       35.43      0.98 o 
   0   9   6       34.71       34.75      1.02 o 
   1   9   6       11.67       13.92      1.54 o 
   2   9   6       13.22       13.40      0.95 o 
  -5  10   6        0.31        1.04      0.66 o 
  -4  10   6        0.03        0.44      0.35 o 
  -3  10   6       22.20       23.14      2.05 o 
  -2  10   6       27.08       27.13      1.27 o 
  -1  10   6        4.77        5.06      0.52 o 
   0  10   6        2.73        3.86      0.66 o 
   1  10   6        6.13        6.36      0.70 o 
  -4  11   6        0.29        1.01      0.51 o 
  -3  11   6       30.48       36.49      2.20 o 
  -2  11   6        0.66        0.09      0.51 o 
  -1  11   6       27.33       33.89      2.79 o 
   0  11   6       17.14       21.28      1.48 o 
   0 -11   7        0.03        0.52      0.35 o 
   1 -11   7        1.97        2.38      0.41 o 
   2 -11   7       27.06       32.45      1.83 o 
  -2 -10   7        1.46        1.63      0.56 o 
  -1 -10   7       11.84       14.08      0.95 o 
   0 -10   7        2.18        1.61      0.31 o 
   1 -10   7       32.40       32.39      0.92 o 
   2 -10   7        5.08        5.15      0.52 o 
   3 -10   7        4.45        5.38      0.60 o 
  -3  -9   7        0.43        1.03      0.73 o 
  -2  -9   7        0.57        0.99      0.38 o 
  -1  -9   7        0.81        0.59      0.31 o 
   0  -9   7        0.79        0.44      0.21 o 
   1  -9   7        0.48        0.22      0.37 o 
   2  -9   7        0.44        0.32      0.24 o 
   3  -9   7       26.43       25.05      1.16 o 
   4  -9   7       11.29       12.64      0.87 o 
  -4  -8   7        0.35       -0.15      0.59 o 
  -3  -8   7        1.44        1.03      0.73 o 
  -2  -8   7        2.03        3.30      0.41 o 
  -1  -8   7       73.01       71.48      1.40 o 
   0  -8   7        0.11        0.00      0.21 o 
   1  -8   7        8.54        6.57      0.46 o 
   2  -8   7        1.21        1.38      0.35 o 
   3  -8   7        0.21        0.12      0.24 o 
   4  -8   7        0.03        0.05      0.26 o 
   5  -8   7        2.03        2.49      0.88 o 
  -4  -7   7        0.81        0.00      0.59 o 
  -3  -7   7       39.00       44.96      1.59 o 
  -2  -7   7       22.81       24.24      0.77 o 
  -1  -7   7       38.98       35.68      1.17 o 
   0  -7   7       82.28       74.11      1.29 o 
   1  -7   7       28.33       29.91      0.70 o 
   2  -7   7        8.74        8.99      0.95 o 
   3  -7   7        0.30        0.62      0.24 o 
   4  -7   7        2.52        1.39      0.51 o 
   5  -7   7        0.33        0.21      0.44 o 
  -5  -6   7        2.31        1.61      0.88 o 
  -4  -6   7        0.72        0.98      0.46 o 
  -3  -6   7        4.38        5.58      0.88 o 
  -2  -6   7      388.36      379.75      3.79 o 
  -1  -6   7        0.41        0.29      0.59 o 
   0  -6   7       58.84       54.52      1.09 o 
   1  -6   7       48.14       44.72      1.98 o 
   2  -6   7      528.92      497.27      4.60 o 
   3  -6   7        0.38        0.26      0.24 o 
   4  -6   7        6.95        6.34      0.51 o 
   5  -6   7       25.44       26.62      1.19 o 
  -5  -5   7        5.54        6.28      0.77 o 
  -4  -5   7       39.91       41.26      2.13 o 
  -3  -5   7        6.21        8.47      0.73 o 
  -2  -5   7       60.08       56.61      1.54 o 
  -1  -5   7       73.40       74.88      1.19 o 
   0  -5   7       12.66       11.26      0.66 o 
   1  -5   7      506.88      500.44      4.07 o 
   2  -5   7       44.48       40.76      0.89 o 
   3  -5   7       13.88       13.81      0.88 o 
   4  -5   7       36.36       35.82      1.09 o 
   5  -5   7        1.85        1.99      0.38 o 
  -5  -4   7        0.01        0.44      0.41 o 
  -4  -4   7       42.36       41.48      1.09 o 
  -3  -4   7       73.83       72.59      1.69 o 
  -2  -4   7       54.04       51.39      0.98 o 
  -1  -4   7        0.54        0.29      0.21 o 
   0  -4   7        0.20        1.68      0.73 o 
   1  -4   7       45.38       46.98      0.81 o 
   2  -4   7        2.19        2.49      0.73 o 
   3  -4   7       15.60       15.18      0.64 o 
   4  -4   7       32.15       30.86      0.89 o 
   5  -4   7       32.95       32.54      3.08 o 
  -6  -3   7        8.09       12.32      1.47 o 
  -5  -3   7        0.89        0.81      0.41 o 
  -4  -3   7        6.48        6.71      0.66 o 
  -3  -3   7       26.56       25.90      0.73 o 
  -2  -3   7       30.47       27.88      0.67 o 
  -1  -3   7       13.13       12.41      0.46 o 
   0  -3   7       59.19       62.35      0.98 o 
   1  -3   7       13.14       13.23      0.59 o 
   2  -3   7       43.67       47.59      0.62 o 
   3  -3   7        0.96        1.32      0.21 o 
   4  -3   7        5.48        5.36      0.35 o 
   5  -3   7       16.89       17.18      0.70 o 
  -6  -2   7       21.62       25.01      1.45 o 
  -5  -2   7        2.87        2.71      0.59 o 
  -4  -2   7        0.14        0.15      0.21 o 
  -3  -2   7      185.77      170.07      2.06 o 
  -2  -2   7        5.48        8.08      0.31 o 
  -1  -2   7      369.71      376.70      3.00 o 
   0  -2   7        1.68        0.86      0.22 o 
   1  -2   7      230.86      239.92      1.76 o 
   2  -2   7        0.61        0.55      0.13 o 
   3  -2   7        0.00        0.26      0.24 o 
   4  -2   7       10.62       10.05      0.95 o 
   5  -2   7        0.63        0.92      0.44 o 
  -6  -1   7       12.25       16.70      1.19 o 
  -5  -1   7       12.17       12.17      0.73 o 
  -4  -1   7      408.05      391.08      3.85 o 
  -3  -1   7       46.94       42.56      1.91 o 
  -2  -1   7      102.52       99.17      1.54 o 
  -1  -1   7        0.06        0.24      0.13 o 
   0  -1   7      868.75      912.61      6.49 o 
   1  -1   7       10.66        8.16      0.26 o 
   2  -1   7       66.13       71.40      0.87 o 
   3  -1   7        1.44        1.13      0.24 o 
   4  -1   7       39.52       38.94      0.92 o 
   5  -1   7       54.82       60.90      2.20 o 
  -6   0   7        0.06       -0.02      0.35 o 
  -5   0   7       26.03       22.84      0.83 o 
  -4   0   7       16.96       14.25      0.62 o 
  -3   0   7      149.65      145.03      2.06 o 
  -2   0   7       33.52       30.44      0.67 o 
  -1   0   7       23.77       27.02      0.46 o 
   0   0   7       92.91       99.84      1.47 o 
   1   0   7       32.46       33.50      0.66 o 
   2   0   7        2.96        3.81      0.59 o 
   3   0   7       15.69       17.99      0.66 o 
   4   0   7        8.51        7.44      0.60 o 
   5   0   7       40.77       39.83      1.33 o 
  -6   1   7        1.42        2.40      0.73 o 
  -5   1   7       20.77       17.85      0.73 o 
  -4   1   7      110.92      100.32      1.50 o 
  -3   1   7       13.17       14.38      0.62 o 
  -2   1   7       48.21       48.27      0.88 o 
  -1   1   7       77.03       81.41      0.83 o 
   0   1   7      185.54      191.23      1.61 o 
   1   1   7        6.40        6.90      0.21 o 
   2   1   7       18.57       18.71      0.49 o 
   3   1   7        6.15        6.58      0.49 o 
   4   1   7       27.33       25.65      1.11 o 
   5   1   7        8.11        8.19      0.88 o 
  -7   2   7        6.56        9.24      1.61 o 
  -6   2   7        0.98        0.37      0.41 o 
  -5   2   7       91.16       81.15      1.68 o 
  -4   2   7        0.14       -0.15      0.21 o 
  -3   2   7        5.19        4.05      0.31 o 
  -2   2   7        7.85        8.95      0.46 o 
  -1   2   7        6.83        7.14      0.24 o 
   0   2   7       81.98       81.04      0.93 o 
   1   2   7        8.98        9.38      0.81 o 
   2   2   7       79.89       83.20      1.32 o 
   3   2   7        6.62        6.82      0.51 o 
   4   2   7        5.69        3.97      0.51 o 
   5   2   7        0.19        0.81      0.38 o 
  -6   3   7        7.06        5.17      0.62 o 
  -5   3   7        9.85        6.08      0.60 o 
  -4   3   7      235.91      215.14      2.30 o 
  -3   3   7        3.92        3.61      0.31 o 
  -2   3   7        0.01        0.00      0.29 o 
  -1   3   7      309.50      319.75      7.28 o 
   0   3   7        6.17        5.77      0.29 o 
   1   3   7       24.94       25.70      1.10 o 
   2   3   7      443.75      438.17      4.15 o 
   3   3   7       26.15       24.96      1.00 o 
   4   3   7        2.89        3.25      0.49 o 
   5   3   7        1.78        1.58      0.49 o 
  -6   4   7        2.19        0.67      0.35 o 
  -5   4   7       10.33        7.95      0.62 o 
  -4   4   7      241.00      217.76      2.94 o 
  -3   4   7      490.80      492.67      4.52 o 
  -2   4   7      291.22      293.03      2.97 o 
  -1   4   7        9.09       10.53      0.88 o 
   0   4   7       37.65       41.94      1.10 o 
   1   4   7        0.18        0.44      0.29 o 
   2   4   7       30.57       28.51      0.95 o 
   3   4   7       72.09       72.17      2.02 o 
   4   4   7       11.72        7.88      0.83 o 
  -6   5   7        1.28        0.44      0.38 o 
  -5   5   7      131.94      116.63      4.70 o 
  -4   5   7        0.04       -0.06      0.24 o 
  -3   5   7       25.63       26.33      1.69 o 
  -2   5   7       67.16       62.97      1.25 o 
  -1   5   7      145.57      142.87      1.76 o 
   0   5   7       51.48       54.47      1.17 o 
   1   5   7      101.60       99.82      3.60 o 
   2   5   7        1.19        1.03      0.35 o 
   3   5   7      100.60       90.60      2.38 o 
   4   5   7       15.88       13.76      1.69 o 
  -6   6   7        0.54        0.84      0.35 o 
  -5   6   7        0.62        0.88      0.51 o 
  -4   6   7        5.55        5.52      0.51 o 
  -3   6   7       49.66       48.08      1.04 o 
  -2   6   7        3.51        4.58      0.46 o 
  -1   6   7        3.95        7.75      3.67 o 
   0   6   7        8.17        8.88      0.52 o 
   1   6   7        4.22        4.34      0.41 o 
   2   6   7       11.11        9.15      1.39 o 
   3   6   7       40.06       44.65      1.71 o 
  -6   7   7        7.43        9.65      1.25 o 
  -5   7   7        7.83        6.60      0.88 o 
  -4   7   7       19.51       18.46      0.77 o 
  -3   7   7        0.52        0.59      0.31 o 
  -2   7   7       19.56       25.10      1.83 o 
  -1   7   7        8.98        5.44      0.51 o 
   0   7   7        0.46        0.15      0.26 o 
   1   7   7        6.98        6.47      0.52 o 
   2   7   7       78.73       72.64      1.73 o 
   3   7   7        3.03        3.30      0.62 o 
  -6   8   7       13.95       16.13      1.09 o 
  -5   8   7        0.42        0.44      0.51 o 
  -4   8   7        0.70        1.78      0.46 o 
  -3   8   7       35.54       34.38      1.19 o 
  -2   8   7        9.58        8.27      1.17 o 
  -1   8   7        4.01        2.92      0.51 o 
   0   8   7        3.99        4.10      0.88 o 
   1   8   7        3.84        3.34      0.41 o 
   2   8   7        9.93       11.24      0.81 o 
  -5   9   7       40.25       42.84      1.76 o 
  -4   9   7        7.68        8.11      0.73 o 
  -3   9   7        0.65        0.46      0.37 o 
  -2   9   7       42.09       48.59      1.41 o 
  -1   9   7      137.19      126.94      2.36 o 
   0   9   7       15.83       17.12      0.88 o 
   1   9   7       28.33       33.29      1.29 o 
   2   9   7        4.56        3.15      1.10 o 
  -4  10   7       32.30       41.59      1.61 o 
  -3  10   7       49.09       55.73      1.62 o 
  -2  10   7       28.69       28.99      1.30 o 
  -1  10   7       20.02       19.28      1.34 o 
   0  10   7        5.97        5.24      0.59 o 
   1  10   7        0.00        0.19      0.35 o 
  -3  11   7       11.49       11.51      0.92 o 
  -2  11   7       13.61       14.15      1.17 o 
  -1  11   7        4.54        3.37      1.03 o 
  -1 -10   8        3.81        4.62      0.59 o 
   0 -10   8        7.42        5.72      0.52 o 
   1 -10   8        0.18        0.07      0.31 o 
   2 -10   8        4.41        3.81      0.73 o 
   3 -10   8       21.85       26.37      1.61 o 
  -2  -9   8       14.31       15.92      0.83 o 
  -1  -9   8        2.64        2.74      0.66 o 
   0  -9   8       22.66       25.76      0.98 o 
   1  -9   8       20.90       16.92      0.70 o 
   2  -9   8        0.52        0.32      0.24 o 
   3  -9   8        4.86        3.89      0.56 o 
   4  -9   8        1.89        2.79      0.88 o 
  -3  -8   8        1.16        0.99      0.46 o 
  -2  -8   8        3.68        3.11      0.41 o 
  -1  -8   8        1.57        0.88      0.31 o 
   0  -8   8       18.62       21.58      0.83 o 
   1  -8   8        1.81        1.86      0.24 o 
   2  -8   8       70.46       64.86      1.55 o 
   3  -8   8        3.01        1.68      1.25 o 
   4  -8   8        0.51        0.69      0.35 o 
  -4  -7   8        0.13        0.55      0.46 o 
  -3  -7   8        6.87        5.68      0.60 o 
  -2  -7   8        5.04        3.86      0.44 o 
  -1  -7   8       14.04       16.14      2.42 o 
   0  -7   8       16.58       15.48      0.73 o 
   1  -7   8       66.28       62.04      1.13 o 
   2  -7   8       49.49       44.62      1.22 o 
   3  -7   8       61.35       58.60      1.76 o 
   4  -7   8        0.39        0.15      0.59 o 
  -4  -6   8        2.70        4.04      0.67 o 
  -3  -6   8       61.59       57.73      2.27 o 
  -2  -6   8        1.08       -0.15      0.21 o 
  -1  -6   8       12.80        9.85      0.56 o 
   0  -6   8       38.40       36.09      0.88 o 
   1  -6   8      117.63      111.12      1.61 o 
   2  -6   8      169.27      167.80      2.53 o 
   3  -6   8       15.20       14.71      1.25 o 
   4  -6   8        1.57        1.61      0.35 o 
   5  -6   8       38.79       41.21      1.33 o 
  -5  -5   8        2.69        3.29      0.62 o 
  -4  -5   8        4.43        2.99      0.56 o 
  -3  -5   8       94.74       89.89      1.76 o 
  -2  -5   8       49.04       46.03      1.16 o 
  -1  -5   8      158.02      143.38      1.86 o 
   0  -5   8       20.01       20.03      0.67 o 
   1  -5   8       67.62       66.43      1.02 o 
   2  -5   8      140.29      135.99      2.14 o 
   3  -5   8       58.87       55.18      1.47 o 
   4  -5   8       11.62       12.86      0.84 o 
   5  -5   8       14.03       13.56      0.87 o 
  -5  -4   8        2.54        4.21      1.03 o 
  -4  -4   8        1.36        2.50      0.31 o 
  -3  -4   8        1.22        0.95      0.31 o 
  -2  -4   8        3.92        2.61      0.35 o 
  -1  -4   8      222.54      223.96      2.43 o 
   0  -4   8      172.03      171.18      3.53 o 
   1  -4   8        0.17        0.29      0.22 o 
   2  -4   8       82.87       82.29      1.55 o 
   3  -4   8        0.31        0.53      0.29 o 
   4  -4   8       17.41       17.38      1.03 o 
   5  -4   8        4.64        4.66      0.51 o 
  -6  -3   8        0.52        1.03      0.73 o 
  -5  -3   8        1.02        2.13      0.52 o 
  -4  -3   8       28.76       27.89      0.98 o 
  -3  -3   8        5.85        5.80      0.41 o 
  -2  -3   8      114.26      112.33      1.87 o 
  -1  -3   8      119.99      118.34      1.55 o 
   0  -3   8       77.12       82.76      1.19 o 
   1  -3   8       19.15       19.88      0.56 o 
   2  -3   8       22.77       23.79      0.56 o 
   3  -3   8       30.45       30.61      1.10 o 
   4  -3   8        1.51        1.34      0.37 o 
   5  -3   8        1.11        1.16      0.38 o 
  -6  -2   8        2.06        0.88      0.73 o 
  -5  -2   8        5.46        4.69      0.49 o 
  -4  -2   8        0.19        0.51      0.22 o 
  -3  -2   8       26.89       22.91      0.66 o 
  -2  -2   8      270.18      265.39      2.47 o 
  -1  -2   8      168.58      165.53      1.65 o 
   0  -2   8       33.21       34.26      0.62 o 
   1  -2   8       15.34       19.37      0.41 o 
   2  -2   8        0.17        0.20      0.15 o 
   3  -2   8       11.95       11.62      0.56 o 
   4  -2   8       10.46       10.58      1.10 o 
   5  -2   8        5.50        5.78      0.66 o 
  -6  -1   8        0.00       -0.07      0.41 o 
  -5  -1   8       13.46       12.58      0.67 o 
  -4  -1   8       82.04       77.90      1.69 o 
  -3  -1   8       26.52       25.46      0.73 o 
  -2  -1   8       17.40       16.68      0.95 o 
  -1  -1   8        3.66        3.82      0.21 o 
   0  -1   8       98.33      100.03      1.19 o 
   1  -1   8      155.49      158.20      1.20 o 
   2  -1   8       43.68       46.80      0.64 o 
   3  -1   8        2.26        2.27      0.27 o 
   4  -1   8       40.85       39.83      1.22 o 
   5  -1   8        0.17        0.11      0.38 o 
  -6   0   8        9.26       11.04      0.84 o 
  -5   0   8       22.73       20.85      0.83 o 
  -4   0   8       12.25       10.20      0.52 o 
  -3   0   8      436.47      406.53      3.95 o 
  -2   0   8       94.21       98.41      1.91 o 
  -1   0   8      346.92      356.71      2.64 o 
   0   0   8        0.59        1.10      0.10 o 
   1   0   8       62.83       66.37      0.67 o 
   2   0   8       25.52       25.03      0.66 o 
   3   0   8        4.24        4.19      0.95 o 
   4   0   8        0.32       -0.12      0.24 o 
   5   0   8        1.78        1.25      0.46 o 
  -6   1   8        1.28        0.60      0.51 o 
  -5   1   8       19.67       14.46      0.73 o 
  -4   1   8       34.29       30.75      0.83 o 
  -3   1   8       42.52       40.39      2.13 o 
  -2   1   8        0.85        0.82      0.22 o 
  -1   1   8        3.10        5.01      0.35 o 
   0   1   8       91.23       93.45      1.04 o 
   1   1   8       11.55       12.61      0.35 o 
   2   1   8       13.70       16.23      0.67 o 
   3   1   8      111.52      118.24      2.00 o 
   4   1   8        6.43        6.04      0.60 o 
   5   1   8        6.37        6.32      0.62 o 
  -6   2   8        1.86        0.88      0.38 o 
  -5   2   8       24.13       30.56      0.88 o 
  -4   2   8       50.16       45.81      1.04 o 
  -3   2   8       11.83       11.19      0.56 o 
  -2   2   8      339.32      335.06      3.27 o 
  -1   2   8      120.12      116.70      1.41 o 
   0   2   8        1.17        1.61      0.21 o 
   1   2   8       13.07       13.64      0.41 o 
   2   2   8       85.66       86.84      1.40 o 
   3   2   8       59.12       58.36      1.36 o 
   4   2   8        0.39        0.31      0.35 o 
   5   2   8        0.09       -0.22      0.41 o 
  -6   3   8        0.99        0.63      0.35 o 
  -5   3   8        0.02        0.15      0.21 o 
  -4   3   8        5.25        6.02      0.41 o 
  -3   3   8        1.38        1.32      0.24 o 
  -2   3   8       52.34       50.27      0.92 o 
  -1   3   8       21.58       21.12      0.64 o 
   0   3   8        0.84        0.37      0.21 o 
   1   3   8       20.63       19.44      0.56 o 
   2   3   8       26.10       25.56      0.92 o 
   3   3   8        0.16        0.07      0.31 o 
   4   3   8        3.23        2.92      0.62 o 
  -6   4   8        0.87        0.73      0.38 o 
  -5   4   8       25.30       27.88      1.13 o 
  -4   4   8       34.25       39.83      1.10 o 
  -3   4   8      265.49      239.66      3.09 o 
  -2   4   8       15.95       14.91      1.17 o 
  -1   4   8        9.58        9.55      0.62 o 
   0   4   8       63.95       62.84      1.09 o 
   1   4   8       45.56       41.79      0.98 o 
   2   4   8       18.89       17.83      0.92 o 
   3   4   8       56.49       52.08      4.11 o 
   4   4   8      155.74      154.24      3.47 o 
  -6   5   8        0.01       -0.10      0.35 o 
  -5   5   8        8.98        6.27      0.62 o 
  -4   5   8       16.86       13.36      0.66 o 
  -3   5   8      246.25      231.88      2.70 o 
  -2   5   8       11.84       12.07      0.73 o 
  -1   5   8       48.84       54.98      1.47 o 
   0   5   8      123.68      116.03      2.35 o 
   1   5   8        4.67        3.89      0.41 o 
   2   5   8       29.01       30.41      1.13 o 
   3   5   8      259.54      244.54      8.30 o 
   4   5   8        9.32        8.36      1.32 o 
  -6   6   8       11.51       15.34      0.98 o 
  -5   6   8       12.16       14.10      0.95 o 
  -4   6   8       45.38       43.40      1.04 o 
  -3   6   8       11.54       10.36      1.03 o 
  -2   6   8       82.65       75.08      1.65 o 
  -1   6   8        0.06       -0.22      0.37 o 
   0   6   8        2.42        2.36      0.59 o 
   1   6   8       32.10       28.92      0.98 o 
   2   6   8       65.94       61.30      1.59 o 
   3   6   8        4.72        4.74      0.88 o 
  -6   7   8        4.84        5.98      1.17 o 
  -5   7   8        2.03        1.22      0.46 o 
  -4   7   8       10.00        9.37      1.76 o 
  -3   7   8       94.93       94.20      1.93 o 
  -2   7   8       22.99       21.17      1.06 o 
  -1   7   8       68.50       59.99      1.47 o 
   0   7   8        1.22        2.10      0.81 o 
   1   7   8        4.85        4.91      0.59 o 
   2   7   8       31.09       34.64      2.42 o 
   3   7   8        0.30        0.15      0.73 o 
  -5   8   8        2.66        3.25      1.10 o 
  -4   8   8       35.46       35.45      1.30 o 
  -3   8   8        2.76        3.14      0.49 o 
  -2   8   8       51.74       48.04      3.01 o 
  -1   8   8       81.94       85.21      1.82 o 
   0   8   8       15.95       15.43      1.39 o 
   1   8   8        0.46        0.51      0.31 o 
   2   8   8       24.23       24.17      1.27 o 
  -5   9   8       13.84       15.16      1.29 o 
  -4   9   8        4.08        3.32      0.56 o 
  -3   9   8        1.06        0.65      0.35 o 
  -2   9   8      131.28      128.17      2.72 o 
  -1   9   8       12.01       11.42      1.09 o 
   0   9   8       26.18       30.63      1.37 o 
   1   9   8        0.39        0.10      0.35 o 
  -4  10   8        3.74        3.14      0.60 o 
  -3  10   8        3.73        3.01      0.56 o 
  -2  10   8       26.62       26.47      2.79 o 
  -1  10   8       11.18       10.98      1.13 o 
   0  10   8       48.65       55.94      4.11 o 
   0 -10   9        9.86       11.89      0.73 o 
   1 -10   9        3.09        2.91      0.41 o 
   2 -10   9        1.24        2.59      0.88 o 
  -2  -9   9        0.02        0.13      0.37 o 
  -1  -9   9        0.60        0.88      0.31 o 
   0  -9   9       29.63       32.75      1.02 o 
   1  -9   9        2.39        2.65      0.41 o 
   2  -9   9       10.36        8.53      0.62 o 
   3  -9   9        2.18        0.95      0.38 o 
  -3  -8   9        0.15       -0.15      0.41 o 
  -2  -8   9       16.47       20.23      1.06 o 
  -1  -8   9       15.00       17.10      0.77 o 
   0  -8   9        2.54        3.25      0.41 o 
   1  -8   9        0.02        0.15      0.21 o 
   2  -8   9       29.74       27.37      1.04 o 
   3  -8   9        1.31        1.72      0.38 o 
  -4  -7   9        7.61        8.87      0.98 o 
  -3  -7   9       27.76       25.51      1.76 o 
  -2  -7   9       17.29       20.01      1.10 o 
  -1  -7   9        6.15        6.61      0.52 o 
   0  -7   9       21.12       17.38      1.54 o 
   1  -7   9        3.81        3.62      0.35 o 
   2  -7   9       98.90       88.29      1.56 o 
   3  -7   9       54.25       50.34      1.69 o 
   4  -7   9        0.27        0.00      0.41 o 
  -4  -6   9        2.28        2.62      0.56 o 
  -3  -6   9       26.70       30.95      1.83 o 
  -2  -6   9        3.11        1.63      0.59 o 
  -1  -6   9       16.23       15.23      1.39 o 
   0  -6   9       12.19        9.93      0.56 o 
   1  -6   9       32.37       28.42      0.77 o 
   2  -6   9        0.83        1.51      0.51 o 
   3  -6   9       22.11       20.42      1.10 o 
   4  -6   9        0.25        0.04      0.35 o 
  -5  -5   9        3.48        5.76      0.83 o 
  -4  -5   9       13.97       15.21      0.92 o 
  -3  -5   9        7.96       11.49      0.73 o 
  -2  -5   9        2.10        1.76      0.35 o 
  -1  -5   9      282.58      252.70      2.80 o 
   0  -5   9        3.79        4.03      0.73 o 
   1  -5   9       60.68       59.65      1.13 o 
   2  -5   9        1.09        0.68      0.37 o 
   3  -5   9      187.90      187.97      2.80 o 
   4  -5   9        8.56        9.28      0.81 o 
  -5  -4   9        7.55        9.61      0.93 o 
  -4  -4   9       16.58       16.33      0.88 o 
  -3  -4   9        4.22        4.25      0.41 o 
  -2  -4   9       40.30       33.73      1.06 o 
  -1  -4   9      131.99      127.77      1.76 o 
   0  -4   9        0.10        0.10      0.15 o 
   1  -4   9        6.41        5.96      0.35 o 
   2  -4   9      224.38      224.61      3.16 o 
   3  -4   9        0.56        0.62      0.24 o 
   4  -4   9        0.87        0.73      0.35 o 
   5  -4   9        0.35        0.68      0.51 o 
  -5  -3   9        9.22        9.64      0.93 o 
  -4  -3   9        0.88        0.88      0.26 o 
  -3  -3   9        7.21        6.49      0.46 o 
  -2  -3   9        0.72        0.62      0.24 o 
  -1  -3   9       27.84       25.88      0.81 o 
   0  -3   9      101.19      102.98      1.44 o 
   1  -3   9        5.05        5.74      0.35 o 
   2  -3   9       20.55       21.08      1.03 o 
   3  -3   9       11.84       10.95      1.39 o 
   4  -3   9        9.26        8.05      0.51 o 
   5  -3   9        2.75        1.99      0.49 o 
  -6  -2   9        1.47        2.20      0.88 o 
  -5  -2   9        0.42        1.25      0.41 o 
  -4  -2   9        0.00       -0.12      0.24 o 
  -3  -2   9        1.64        2.05      0.31 o 
  -2  -2   9        0.03       -0.10      0.10 o 
  -1  -2   9        1.82        1.63      0.31 o 
   0  -2   9        0.03       -0.05      0.13 o 
   1  -2   9        5.02        6.09      0.31 o 
   2  -2   9        2.06        2.41      0.24 o 
   3  -2   9       29.01       29.30      0.70 o 
   4  -2   9        5.58        4.62      0.41 o 
   5  -2   9        8.32        8.00      0.62 o 
  -6  -1   9       14.75       17.33      1.24 o 
  -5  -1   9        2.87        3.92      0.41 o 
  -4  -1   9       45.73       37.57      0.93 o 
  -3  -1   9       17.09       15.74      0.67 o 
  -2  -1   9       66.66       60.89      1.02 o 
  -1  -1   9        3.81        3.23      0.24 o 
   0  -1   9       33.44       34.14      0.67 o 
   1  -1   9       93.91       92.95      0.98 o 
   2  -1   9       40.86       43.74      1.83 o 
   3  -1   9        4.30        4.31      0.44 o 
   4  -1   9        4.57        5.02      0.60 o 
   5  -1   9       22.23       25.22      1.22 o 
  -6   0   9       22.01       26.01      1.50 o 
  -5   0   9        4.35        2.66      0.51 o 
  -4   0   9        8.83        6.45      0.66 o 
  -3   0   9      494.75      462.10      4.37 o 
  -2   0   9      116.67      113.83      1.61 o 
  -1   0   9       31.78       32.97      0.67 o 
   0   0   9        1.36        0.96      0.10 o 
   1   0   9      174.22      175.64      1.34 o 
   2   0   9        1.05        1.10      0.21 o 
   3   0   9       41.49       45.22      1.37 o 
   4   0   9       14.00       13.07      0.84 o 
   5   0   9       16.46       15.62      1.23 o 
  -6   1   9        2.24        2.23      1.17 o 
  -5   1   9        5.06        4.55      0.41 o 
  -4   1   9      108.87       98.96      1.61 o 
  -3   1   9       13.56       12.69      0.62 o 
  -2   1   9      215.29      216.31      2.49 o 
  -1   1   9       32.83       33.49      0.77 o 
   0   1   9      196.63      198.99      2.94 o 
   1   1   9        0.08        0.00      0.10 o 
   2   1   9       66.54       65.95      1.19 o 
   3   1   9       30.28       32.69      1.00 o 
   4   1   9       11.16       10.49      0.75 o 
  -6   2   9        2.05        1.82      0.49 o 
  -5   2   9       33.19       34.89      0.98 o 
  -4   2   9        0.93        0.59      0.21 o 
  -3   2   9      174.59      162.05      2.07 o 
  -2   2   9      181.32      177.88      3.01 o 
  -1   2   9        4.18        4.45      0.35 o 
   0   2   9       24.06       23.67      0.60 o 
   1   2   9        9.17        9.56      0.46 o 
   2   2   9       30.43       31.07      0.95 o 
   3   2   9       84.83       81.73      4.04 o 
   4   2   9       13.91       13.03      1.09 o 
  -6   3   9        0.02       -0.35      0.35 o 
  -5   3   9        0.93        0.88      0.31 o 
  -4   3   9       54.82       50.37      1.02 o 
  -3   3   9        0.12        0.15      0.21 o 
  -2   3   9      113.48      108.70      1.44 o 
  -1   3   9       93.00       94.82      1.43 o 
   0   3   9       13.35       14.48      0.73 o 
   1   3   9       24.41       25.97      0.77 o 
   2   3   9        5.44        6.16      1.17 o 
   3   3   9        1.77        1.66      0.46 o 
   4   3   9        1.02        0.49      0.46 o 
  -6   4   9        1.03        0.88      0.66 o 
  -5   4   9       10.44       11.07      0.64 o 
  -4   4   9       11.57        8.22      0.66 o 
  -3   4   9        0.86        0.23      0.29 o 
  -2   4   9        4.31        4.39      0.59 o 
  -1   4   9       11.02        8.51      1.03 o 
   0   4   9       75.85       72.53      1.49 o 
   1   4   9        0.05       -0.15      0.21 o 
   2   4   9       87.44       86.92      1.83 o 
   3   4   9       37.09       32.59      1.98 o 
   4   4   9       11.13        8.07      1.32 o 
  -6   5   9       35.86       45.36      1.46 o 
  -5   5   9        0.07        0.00      0.37 o 
  -4   5   9       32.09       30.75      1.00 o 
  -3   5   9        8.96        8.31      0.51 o 
  -2   5   9       19.89       19.56      0.95 o 
  -1   5   9      175.78      155.45      2.53 o 
   0   5   9        7.54        5.13      0.51 o 
   1   5   9        2.05        2.23      0.37 o 
   2   5   9        2.41        1.81      0.46 o 
   3   5   9       58.41       53.35      2.35 o 
  -6   6   9        4.46        5.04      0.70 o 
  -5   6   9        1.82        2.85      0.49 o 
  -4   6   9      151.79      142.05      2.17 o 
  -3   6   9        2.88        2.08      0.38 o 
  -2   6   9        2.22        2.16      0.38 o 
  -1   6   9        5.97        5.05      0.49 o 
   0   6   9        9.70       10.48      0.98 o 
   1   6   9       54.50       54.25      1.29 o 
   2   6   9       16.53       16.79      1.76 o 
   3   6   9        1.63        1.37      0.56 o 
  -5   7   9        1.81        1.03      0.46 o 
  -4   7   9        2.66        3.58      0.59 o 
  -3   7   9        5.29        4.62      0.56 o 
  -2   7   9        5.68        4.18      0.56 o 
  -1   7   9       30.86       28.66      2.05 o 
   0   7   9        6.53        8.23      0.88 o 
   1   7   9        3.27        5.87      0.66 o 
   2   7   9        4.72        5.34      0.67 o 
  -5   8   9        8.28        7.10      1.76 o 
  -4   8   9       25.91       27.27      2.13 o 
  -3   8   9        4.68        3.97      0.60 o 
  -2   8   9        4.78        4.16      0.95 o 
  -1   8   9       39.91       41.27      1.33 o 
   0   8   9        1.11        1.48      0.46 o 
   1   8   9        9.47       12.92      0.95 o 
  -4   9   9        1.95        1.88      0.49 o 
  -3   9   9        0.23        0.24      0.38 o 
  -2   9   9       25.75       29.09      1.33 o 
  -1   9   9        2.32        2.00      0.81 o 
   0   9   9        7.53        7.88      0.73 o 
  -3  10   9        7.61        7.56      0.81 o 
  -2  10   9        0.21        0.21      0.46 o 
  -1  10   9       35.59       38.58      2.49 o 
  -1  -9  10       10.04       11.70      0.95 o 
   0  -9  10        0.01       -0.06      0.24 o 
   1  -9  10        0.04        0.15      0.31 o 
   2  -9  10        8.01        5.80      0.52 o 
  -2  -8  10       26.76       28.65      2.05 o 
  -1  -8  10        0.11        0.15      0.26 o 
   0  -8  10        3.79        4.90      0.46 o 
   1  -8  10       32.83       37.70      1.39 o 
   2  -8  10        5.97        6.63      0.81 o 
   3  -8  10        0.01        0.48      0.38 o 
  -3  -7  10       16.27       19.71      1.06 o 
  -2  -7  10        1.79        1.71      0.38 o 
  -1  -7  10        4.16        4.87      0.59 o 
   0  -7  10        0.02       -0.15      0.21 o 
   1  -7  10        3.76        4.63      0.41 o 
   2  -7  10        9.08        8.26      0.62 o 
   3  -7  10        0.05        0.17      0.35 o 
  -4  -6  10        4.77        3.60      0.73 o 
  -3  -6  10       29.45       32.22      1.16 o 
  -2  -6  10       30.67       35.15      1.25 o 
  -1  -6  10        1.85        1.34      0.37 o 
   0  -6  10       51.94       55.19      1.98 o 
   1  -6  10        1.66        1.42      0.24 o 
   2  -6  10       21.10       21.21      0.88 o 
   3  -6  10        2.60        3.30      0.95 o 
   4  -6  10        6.07        4.92      0.73 o 
  -4  -5  10        2.96        5.46      0.52 o 
  -3  -5  10        9.48       11.29      0.77 o 
  -2  -5  10        2.95        1.79      0.66 o 
  -1  -5  10        6.69        4.21      0.49 o 
   0  -5  10       56.39       54.88      1.13 o 
   1  -5  10       11.75       11.86      0.56 o 
   2  -5  10       34.68       34.63      0.93 o 
   3  -5  10       47.55       53.01      1.36 o 
   4  -5  10       15.30       16.28      0.95 o 
  -5  -4  10        1.15        2.15      0.56 o 
  -4  -4  10        8.19       12.61      0.95 o 
  -3  -4  10        4.38        4.86      0.66 o 
  -2  -4  10      106.09       97.52      1.90 o 
  -1  -4  10       18.10       15.52      0.84 o 
   0  -4  10       81.40       77.21      2.13 o 
   1  -4  10        4.16        4.03      0.44 o 
   2  -4  10      123.10      127.45      1.87 o 
   3  -4  10       50.00       50.47      2.64 o 
   4  -4  10       41.07       41.86      1.33 o 
  -5  -3  10        0.11        0.06      0.35 o 
  -4  -3  10       15.41       18.03      0.98 o 
  -3  -3  10        2.13        1.29      0.44 o 
  -2  -3  10       22.57       21.17      1.83 o 
  -1  -3  10        3.01        2.28      0.66 o 
   0  -3  10       14.82       13.65      0.62 o 
   1  -3  10        4.26        3.55      0.81 o 
   2  -3  10        3.03        2.53      0.31 o 
   3  -3  10       46.79       50.97      2.13 o 
   4  -3  10        1.27        1.22      0.51 o 
  -5  -2  10       12.45       12.33      0.84 o 
  -4  -2  10       13.34       10.46      0.73 o 
  -3  -2  10       40.18       41.61      1.04 o 
  -2  -2  10        1.18        2.01      0.44 o 
  -1  -2  10      158.29      150.85      2.33 o 
   0  -2  10       83.42       84.25      1.34 o 
   1  -2  10        3.34        3.25      0.31 o 
   2  -2  10        3.27        4.20      0.35 o 
   3  -2  10        7.09        6.94      0.51 o 
   4  -2  10        7.19        8.33      1.03 o 
  -5  -1  10       10.74        9.83      0.73 o 
  -4  -1  10        5.33        5.22      0.59 o 
  -3  -1  10        3.19        4.19      0.41 o 
  -2  -1  10       53.07       46.23      1.54 o 
  -1  -1  10       41.08       43.15      0.81 o 
   0  -1  10      234.53      236.04      2.32 o 
   1  -1  10        8.03        7.82      0.59 o 
   2  -1  10       21.26       22.56      0.95 o 
   3  -1  10       10.10       11.78      0.73 o 
   4  -1  10       12.98       12.37      1.54 o 
  -6   0  10        0.97        1.76      0.62 o 
  -5   0  10        6.77        6.26      0.52 o 
  -4   0  10        8.35        7.21      0.81 o 
  -3   0  10       44.35       43.40      1.39 o 
  -2   0  10        0.48        0.22      0.21 o 
  -1   0  10       41.06       42.01      0.81 o 
   0   0  10        4.84        6.31      0.41 o 
   1   0  10       93.76       97.83      1.04 o 
   2   0  10       11.95       13.60      0.73 o 
   3   0  10       87.43       87.71      1.82 o 
   4   0  10       17.44       18.56      1.76 o 
  -6   1  10       14.10       19.65      1.09 o 
  -5   1  10       27.61       27.65      1.04 o 
  -4   1  10       17.54       17.26      0.77 o 
  -3   1  10        6.39        6.59      0.81 o 
  -2   1  10      150.80      145.09      1.96 o 
  -1   1  10      216.43      216.44      2.49 o 
   0   1  10       71.31       70.20      1.39 o 
   1   1  10       11.10       12.95      1.03 o 
   2   1  10        0.43        0.19      0.35 o 
   3   1  10        0.25        0.80      0.73 o 
   4   1  10       13.92       12.08      1.09 o 
  -6   2  10        0.17       -0.37      0.38 o 
  -5   2  10       10.27       10.82      0.67 o 
  -4   2  10        1.16        0.88      0.31 o 
  -3   2  10      321.17      302.24      3.32 o 
  -2   2  10        1.74        1.32      0.24 o 
  -1   2  10        6.48        6.42      0.51 o 
   0   2  10        0.28        0.00      0.29 o 
   1   2  10        4.16        3.25      0.35 o 
   2   2  10       25.60       25.53      1.61 o 
   3   2  10       31.85       31.87      1.98 o 
   4   2  10        3.96        3.95      0.73 o 
  -6   3  10        5.50        7.53      0.73 o 
  -5   3  10        2.86        2.44      0.35 o 
  -4   3  10       44.87       48.66      1.02 o 
  -3   3  10      120.39      120.96      1.62 o 
  -2   3  10       89.95       82.93      1.30 o 
  -1   3  10       31.71       30.99      0.98 o 
   0   3  10       59.51       58.42      1.39 o 
   1   3  10        0.04       -0.15      0.29 o 
   2   3  10        1.38        1.39      0.41 o 
   3   3  10        3.06        4.00      1.17 o 
  -6   4  10        3.65        4.59      0.62 o 
  -5   4  10        0.05       -0.34      0.37 o 
  -4   4  10       10.93       11.11      0.64 o 
  -3   4  10       38.71       39.41      1.02 o 
  -2   4  10       13.18       13.26      0.84 o 
  -1   4  10        1.35        1.47      0.35 o 
   0   4  10        9.15        9.38      0.70 o 
   1   4  10        9.09        7.57      0.88 o 
   2   4  10        1.42        0.51      0.66 o 
   3   4  10        3.37        3.11      0.62 o 
  -6   5  10       12.95       12.03      1.17 o 
  -5   5  10        6.68        7.28      0.73 o 
  -4   5  10        2.73        2.57      0.38 o 
  -3   5  10        0.13        0.52      0.44 o 
  -2   5  10        4.90        4.42      0.49 o 
  -1   5  10        5.23        4.01      0.49 o 
   0   5  10        3.42        3.12      0.73 o 
   1   5  10       24.37       22.51      1.69 o 
   2   5  10        0.75        0.00      0.51 o 
   3   5  10        0.03        0.00      0.59 o 
  -5   6  10       30.14       32.88      1.39 o 
  -4   6  10       13.50        9.95      0.75 o 
  -3   6  10       13.09       11.03      0.81 o 
  -2   6  10       29.60       27.14      1.19 o 
  -1   6  10        0.83        0.40      0.35 o 
   0   6  10       80.29       69.75      2.17 o 
   1   6  10       15.12       10.86      1.39 o 
   2   6  10        5.01        6.00      0.95 o 
  -5   7  10        0.13       -0.10      0.35 o 
  -4   7  10        5.12        5.28      0.70 o 
  -3   7  10       54.18       52.82      3.37 o 
  -2   7  10        5.12        4.17      0.56 o 
  -1   7  10       15.50       17.69      0.98 o 
   0   7  10       10.45       10.92      2.13 o 
   1   7  10        3.51        4.42      1.54 o 
  -4   8  10       35.31       38.23      1.48 o 
  -3   8  10       18.22       19.92      1.16 o 
  -2   8  10       50.25       52.50      1.57 o 
  -1   8  10        2.63        1.44      0.56 o 
   0   8  10        0.07        0.10      0.35 o 
   1   8  10        9.83       14.82      1.91 o 
  -3   9  10       48.74       54.20      2.20 o 
  -2   9  10        1.62        2.72      0.60 o 
  -1   9  10       11.70        8.13      1.54 o 
  -1  -8  11       13.93       15.89      0.95 o 
   0  -8  11        1.16        1.53      0.35 o 
   1  -8  11       12.96       14.25      0.83 o 
   2  -8  11        1.62        2.35      0.49 o 
  -2  -7  11        3.14        2.61      0.46 o 
  -1  -7  11        0.02        0.50      0.35 o 
   0  -7  11       18.57       21.94      1.06 o 
   1  -7  11        1.36        1.48      0.73 o 
   2  -7  11        6.82        7.64      0.62 o 
   3  -7  11        8.99       10.28      0.84 o 
  -3  -6  11        0.83        0.22      0.31 o 
  -2  -6  11        0.03        0.29      0.35 o 
  -1  -6  11       15.24       16.54      0.92 o 
   0  -6  11        0.73        0.92      0.35 o 
   1  -6  11        2.63        2.65      0.41 o 
   2  -6  11        7.96        8.89      0.88 o 
   3  -6  11       10.03        9.71      1.10 o 
  -4  -5  11        0.36        0.59      0.31 o 
  -3  -5  11        0.05        0.15      0.24 o 
  -2  -5  11        0.05        0.44      0.24 o 
  -1  -5  11        0.63        0.67      0.24 o 
   0  -5  11        0.43        0.66      0.31 o 
   1  -5  11       19.61       21.00      0.83 o 
   2  -5  11       12.93       13.87      0.73 o 
   3  -5  11        2.70        2.07      0.49 o 
  -4  -4  11        0.11       -0.07      0.37 o 
  -3  -4  11       10.61       13.67      0.73 o 
  -2  -4  11        9.03       13.27      0.81 o 
  -1  -4  11        6.29        6.10      0.56 o 
   0  -4  11      153.93      148.62      2.47 o 
   1  -4  11        0.16        0.18      0.59 o 
   2  -4  11       24.71       27.69      0.98 o 
   3  -4  11        1.31        1.27      0.38 o 
   4  -4  11       35.83       38.87      1.30 o 
  -5  -3  11        3.75        3.92      0.73 o 
  -4  -3  11        2.34        3.92      0.49 o 
  -3  -3  11        2.70        3.82      0.41 o 
  -2  -3  11        2.44        1.98      0.31 o 
  -1  -3  11      126.38      117.15      2.11 o 
   0  -3  11       21.56       21.86      0.95 o 
   1  -3  11       15.73       15.78      1.17 o 
   2  -3  11       13.67       12.32      0.62 o 
   3  -3  11      129.52      136.97      2.08 o 
   4  -3  11        5.82        5.13      0.66 o 
  -5  -2  11        3.67        3.58      1.39 o 
  -4  -2  11        1.16        0.54      0.73 o 
  -3  -2  11        6.45        6.24      0.52 o 
  -2  -2  11        0.51        0.15      0.44 o 
  -1  -2  11        6.16        6.17      0.46 o 
   0  -2  11       16.13       15.81      0.81 o 
   1  -2  11       13.67       15.92      0.73 o 
   2  -2  11       37.20       37.06      0.93 o 
   3  -2  11        6.48        6.55      1.69 o 
   4  -2  11       20.03       20.19      1.09 o 
  -5  -1  11        3.55        2.28      0.46 o 
  -4  -1  11        1.80        1.99      0.88 o 
  -3  -1  11       14.79       12.19      0.75 o 
  -2  -1  11        7.72        8.72      0.73 o 
  -1  -1  11       11.21       11.89      0.62 o 
   0  -1  11       20.83       21.45      0.77 o 
   1  -1  11       35.91       38.82      0.73 o 
   2  -1  11        1.94        2.60      0.66 o 
   3  -1  11        5.25        5.95      0.52 o 
   4  -1  11        8.51        8.63      0.73 o 
  -5   0  11        1.84        3.50      0.81 o 
  -4   0  11       40.75       40.95      1.09 o 
  -3   0  11       51.39       46.56      1.09 o 
  -2   0  11      101.31      104.50      1.61 o 
  -1   0  11       73.62       71.60      1.54 o 
   0   0  11        1.78        2.08      0.24 o 
   1   0  11       47.09       49.84      0.81 o 
   2   0  11       14.10       14.50      1.32 o 
   3   0  11        3.42        3.64      0.81 o 
   4   0  11       13.03       14.72      1.19 o 
  -5   1  11       25.89       32.09      2.42 o 
  -4   1  11        2.28        2.24      0.51 o 
  -3   1  11        1.50        0.95      0.31 o 
  -2   1  11      611.57      597.13      5.51 o 
  -1   1  11        1.93        1.64      0.51 o 
   0   1  11        0.00        0.15      0.21 o 
   1   1  11        1.77        1.55      0.26 o 
   2   1  11      106.68      107.85      2.48 o 
   3   1  11        0.00        0.05      0.46 o 
  -5   2  11        0.09        0.29      0.31 o 
  -4   2  11        6.88        7.56      0.73 o 
  -3   2  11       52.65       49.16      1.14 o 
  -2   2  11      132.32      129.67      1.73 o 
  -1   2  11       50.11       52.76      1.06 o 
   0   2  11       48.20       51.17      1.33 o 
   1   2  11       44.48       42.30      2.49 o 
   2   2  11        3.74        3.23      0.59 o 
   3   2  11        3.77        3.22      0.95 o 
  -5   3  11        3.92        4.64      0.46 o 
  -4   3  11        0.31        0.50      0.29 o 
  -3   3  11        3.87        2.84      0.35 o 
  -2   3  11       29.74       30.77      0.81 o 
  -1   3  11       25.86       27.16      1.54 o 
   0   3  11       15.59       13.04      0.88 o 
   1   3  11        9.72       11.40      1.47 o 
   2   3  11        6.30        6.72      0.77 o 
   3   3  11        0.04        0.23      0.46 o 
  -5   4  11       15.78       18.58      0.90 o 
  -4   4  11        0.21        0.29      0.26 o 
  -3   4  11       61.40       60.72      1.28 o 
  -2   4  11       16.07       16.00      1.17 o 
  -1   4  11        1.45        1.05      0.35 o 
   0   4  11       66.24       59.63      1.47 o 
   1   4  11        0.49        0.08      0.35 o 
   2   4  11        2.16        2.55      0.56 o 
  -5   5  11        2.75        1.17      0.44 o 
  -4   5  11        3.43        3.39      0.44 o 
  -3   5  11        4.82        3.37      0.49 o 
  -2   5  11       13.80       12.64      0.81 o 
  -1   5  11        1.64        0.59      0.44 o 
   0   5  11        4.10        3.05      0.62 o 
   1   5  11       13.90       11.61      0.84 o 
   2   5  11        2.56        2.35      0.88 o 
  -5   6  11        1.37        2.72      0.88 o 
  -4   6  11       12.39       15.98      0.98 o 
  -3   6  11       30.85       33.24      1.61 o 
  -2   6  11       14.79       15.45      0.95 o 
  -1   6  11        6.51        8.61      0.73 o 
   0   6  11       28.16       28.59      2.57 o 
   1   6  11        8.06        8.89      0.81 o 
  -4   7  11       15.07       15.92      2.05 o 
  -3   7  11      119.61      133.57      4.99 o 
  -2   7  11        1.66        1.17      0.46 o 
  -1   7  11        9.28        6.81      1.91 o 
   0   7  11        1.66        1.61      0.73 o 
   1   7  11        2.09        2.20      1.03 o 
  -3   8  11        7.02        8.31      0.81 o 
  -2   8  11        4.49        5.03      0.70 o 
  -1   8  11        0.03       -0.13      0.51 o 
   0   8  11        1.31        0.73      0.88 o 
  -2  -7  12        0.22        0.29      0.73 o 
  -1  -7  12        1.48        1.91      0.49 o 
   0  -7  12        0.00        0.00      0.31 o 
   1  -7  12       13.21       14.11      1.32 o 
  -2  -6  12        2.46        4.36      0.73 o 
  -1  -6  12        7.25        5.11      0.60 o 
   0  -6  12        0.81        1.45      0.38 o 
   1  -6  12        1.14        2.25      0.66 o 
   2  -6  12        0.03       -0.15      0.31 o 
  -3  -5  12        0.32        0.66      0.31 o 
  -2  -5  12        1.39        1.05      0.37 o 
  -1  -5  12       18.45       19.51      1.06 o 
   0  -5  12        3.96        4.72      0.95 o 
   1  -5  12        2.08        2.24      0.46 o 
   2  -5  12       12.07       10.56      0.62 o 
   3  -5  12       15.75       17.00      1.47 o 
  -4  -4  12        2.15        3.49      0.95 o 
  -3  -4  12        0.06        0.15      0.31 o 
  -2  -4  12        3.03        4.27      0.41 o 
  -1  -4  12        6.77        4.58      1.17 o 
   0  -4  12        1.92        1.39      0.38 o 
   1  -4  12        8.79        8.71      0.70 o 
   2  -4  12        5.46        5.72      0.66 o 
   3  -4  12        6.98        8.35      0.70 o 
  -4  -3  12        5.23        5.41      1.32 o 
  -3  -3  12       10.79       15.50      0.83 o 
  -2  -3  12        5.54        5.32      0.52 o 
  -1  -3  12       68.16       63.67      1.52 o 
   0  -3  12       53.86       52.77      1.41 o 
   1  -3  12       93.30       99.26      1.97 o 
   2  -3  12       13.72       14.52      1.03 o 
   3  -3  12       84.08       93.35      2.20 o 
  -4  -2  12       25.03       23.86      1.25 o 
  -3  -2  12        0.03       -0.21      0.44 o 
  -2  -2  12        1.51        1.10      0.31 o 
  -1  -2  12       71.09       73.73      1.40 o 
   0  -2  12       27.18       25.92      0.93 o 
   1  -2  12       14.14       14.72      2.13 o 
   2  -2  12        0.04        0.00      0.29 o 
   3  -2  12        0.05        0.51      0.41 o 
  -5  -1  12        1.57        0.98      0.39 o 
  -4  -1  12        9.10        8.31      0.73 o 
  -3  -1  12        0.16        0.00      0.37 o 
  -2  -1  12       28.05       29.34      1.09 o 
  -1  -1  12       37.34       36.19      0.98 o 
   0  -1  12      123.86      127.11      2.72 o 
   1  -1  12        7.51        7.51      0.46 o 
   2  -1  12        3.97        4.95      0.73 o 
   3  -1  12       27.83       30.66      1.91 o 
  -5   0  12        8.08        6.10      0.64 o 
  -4   0  12        2.15        1.12      0.38 o 
  -3   0  12        3.88        4.11      0.51 o 
  -2   0  12       83.53       88.07      1.56 o 
  -1   0  12       42.92       42.67      1.39 o 
   0   0  12        0.00       -0.21      0.21 o 
   1   0  12       30.87       33.20      0.92 o 
   2   0  12        0.71        0.15      0.59 o 
   3   0  12       81.46       83.22      2.33 o 
  -5   1  12        2.33        3.81      0.52 o 
  -4   1  12        2.15        2.06      0.35 o 
  -3   1  12        4.49        4.06      0.46 o 
  -2   1  12        7.27        7.48      0.52 o 
  -1   1  12       69.71       74.77      1.27 o 
   0   1  12       32.25       34.60      1.83 o 
   1   1  12        0.83        1.19      0.35 o 
   2   1  12       18.94       21.12      1.91 o 
   3   1  12        0.04        0.37      0.46 o 
  -5   2  12       12.72       15.34      0.81 o 
  -4   2  12        6.13        5.17      0.46 o 
  -3   2  12       41.35       38.72      1.39 o 
  -2   2  12        1.19        1.34      0.24 o 
  -1   2  12      138.33      135.95      3.16 o 
   0   2  12       47.01       46.06      1.33 o 
   1   2  12       53.00       53.08      1.44 o 
   2   2  12        4.21        2.93      0.88 o 
  -5   3  12        4.88        4.42      0.49 o 
  -4   3  12        1.34        1.30      0.35 o 
  -3   3  12        3.70        3.76      0.59 o 
  -2   3  12       74.24       71.11      1.45 o 
  -1   3  12       29.91       30.80      1.13 o 
   0   3  12        1.18        0.72      0.38 o 
   1   3  12        7.84        7.00      0.70 o 
   2   3  12        7.98        8.95      1.32 o 
  -5   4  12       27.63       36.93      3.01 o 
  -4   4  12        1.91        2.34      0.39 o 
  -3   4  12        6.82        8.61      0.73 o 
  -2   4  12       22.08       21.39      1.09 o 
  -1   4  12        1.19        0.40      0.35 o 
   0   4  12        0.09        0.15      0.41 o 
   1   4  12        1.76        0.86      0.38 o 
   2   4  12        1.62        0.88      0.73 o 
  -4   5  12       26.14       26.57      1.33 o 
  -3   5  12       19.35       19.49      1.09 o 
  -2   5  12        7.79        9.21      0.73 o 
  -1   5  12       26.55       23.77      1.19 o 
   0   5  12        5.22        4.41      0.95 o 
   1   5  12        1.93        1.86      0.88 o 
  -4   6  12        0.21        0.22      0.38 o 
  -3   6  12        2.06        2.26      0.59 o 
  -2   6  12        0.49        0.81      0.38 o 
  -1   6  12        0.12        0.17      0.38 o 
   0   6  12        2.37        2.23      0.46 o 
  -3   7  12        1.67        3.45      0.81 o 
  -2   7  12        8.20        9.67      0.92 o 
  -1   7  12        1.22        0.73      0.52 o 
  -1  -6  13        0.00        0.10      0.35 o 
   0  -6  13        2.16        2.47      0.49 o 
   1  -6  13        6.93        8.90      1.10 o 
  -2  -5  13        0.01        0.02      0.35 o 
  -1  -5  13        0.33        0.46      0.88 o 
   0  -5  13        0.10        0.08      0.35 o 
   1  -5  13        3.24        2.17      0.73 o 
   2  -5  13        9.12        8.97      2.49 o 
  -3  -4  13       16.05       19.98      0.98 o 
  -2  -4  13        3.66        3.32      0.46 o 
  -1  -4  13        0.24        0.24      0.37 o 
   0  -4  13        5.28        6.79      0.73 o 
   1  -4  13        1.14        0.66      0.41 o 
   2  -4  13        1.03        1.23      1.17 o 
  -3  -3  13        1.61        2.76      0.41 o 
  -2  -3  13        0.91        1.59      0.59 o 
  -1  -3  13        9.82       14.10      0.77 o 
   0  -3  13        7.38        8.09      0.70 o 
   1  -3  13       15.07       15.97      1.09 o 
   2  -3  13        0.04       -0.44      0.44 o 
  -4  -2  13        0.56        0.72      0.51 o 
  -3  -2  13       18.39       23.62      1.13 o 
  -2  -2  13        3.21        2.51      0.37 o 
  -1  -2  13        1.86        1.61      0.37 o 
   0  -2  13       80.14       84.19      1.98 o 
   1  -2  13       34.48       39.29      1.22 o 
  -4  -1  13       11.41       11.32      0.87 o 
  -3  -1  13        7.72        9.77      1.10 o 
  -2  -1  13       12.96       11.73      1.03 o 
  -1  -1  13       37.20       38.83      1.09 o 
   0  -1  13        6.10        6.48      0.52 o 
   1  -1  13        4.54        5.66      0.52 o 
  -4   0  13        0.40        0.17      0.38 o 
  -3   0  13        3.78        3.87      0.88 o 
  -2   0  13        1.53        1.23      0.38 o 
  -1   0  13       10.39       12.00      0.75 o 
   0   0  13        3.20        4.02      0.49 o 
   1   0  13        6.17        5.94      2.49 o 
  -4   1  13        4.14        5.47      0.62 o 
  -3   1  13        5.94        6.60      0.52 o 
  -2   1  13        3.70        3.72      0.44 o 
  -1   1  13        4.08        3.84      0.51 o 
   0   1  13       39.74       39.41      1.54 o 
   1   1  13       17.54       19.07      1.32 o 
   2   1  13        3.69        3.23      1.03 o 
  -4   2  13       57.27       64.85      1.37 o 
  -3   2  13       14.99       15.26      0.70 o 
  -2   2  13        0.21        0.29      0.31 o 
  -1   2  13      123.06      125.89      2.17 o 
   0   2  13        0.05        0.05      0.37 o 
   1   2  13       21.94       21.39      1.16 o 
   2   2  13        0.02       -0.15      0.73 o 
  -4   3  13        6.12        8.04      0.60 o 
  -3   3  13        4.63        5.70      0.56 o 
  -2   3  13      118.48      113.78      2.02 o 
  -1   3  13       61.70       60.93      1.57 o 
   0   3  13       30.58       30.51      1.83 o 
   1   3  13       11.72       12.52      0.95 o 
  -4   4  13        6.45        6.50      0.73 o 
  -3   4  13        5.65        5.32      1.17 o 
  -2   4  13        0.22       -0.07      0.38 o 
  -1   4  13       10.40        9.29      0.75 o 
   0   4  13        9.95       12.67      0.95 o 
   1   4  13        0.19        0.34      0.46 o 
  -4   5  13        0.52        0.29      0.73 o 
  -3   5  13       22.51       28.15      3.74 o 
  -2   5  13       20.82       24.42      1.22 o 
  -1   5  13        3.39        3.39      0.66 o 
   0   5  13        1.37        0.73      0.73 o 
  -3   6  13        3.15        1.03      0.73 o 
  -2   6  13       10.84       10.97      0.92 o 
  -1   6  13        5.40        5.02      2.20 o 
  -1  -4  14        1.77        1.76      0.41 o 
   0  -4  14        1.02        0.95      0.41 o 
   1  -4  14        0.71        0.78      0.88 o 
  -2  -3  14        2.56        3.84      0.52 o 
  -1  -3  14        0.64        0.59      0.44 o 
   0  -3  14       27.67       27.30      1.09 o 
   1  -3  14        0.31        0.10      0.35 o 
  -3  -2  14        1.02        1.91      0.49 o 
  -2  -2  14       35.93       41.86      2.35 o 
  -1  -2  14        0.47        0.22      0.31 o 
   0  -2  14       18.53       20.25      0.93 o 
   1  -2  14       28.98       32.34      2.57 o 
  -3  -1  14        5.29        5.97      0.62 o 
  -2  -1  14        7.81        6.67      0.62 o 
  -1  -1  14       66.95       73.88      6.24 o 
   0  -1  14       11.31       13.48      0.77 o 
  -3   0  14        8.18        8.78      0.81 o 
  -2   0  14        6.74        5.51      0.64 o 
  -1   0  14        0.65        0.94      0.38 o 
   0   0  14        0.88        0.86      0.38 o 
  -3   1  14        0.26        0.53      0.38 o 
  -2   1  14       31.38       31.03      1.25 o 
  -1   1  14        1.63        2.60      0.51 o 
   0   1  14       28.88       32.21      1.35 o 
  -3   2  14        7.53        8.80      0.60 o 
  -2   2  14        3.49        2.06      0.41 o 
  -1   2  14       17.96       18.58      0.93 o 
   0   2  14        9.79       11.48      1.54 o 
   1   2  14        0.31        0.00      0.73 o 
  -3   3  14       22.45       21.28      1.04 o 
  -2   3  14       16.45       18.50      1.09 o 
  -1   3  14        0.36        0.06      0.38 o 
   0   3  14       18.38       18.28      1.54 o 
  -3   4  14        0.18        0.03      0.95 o 
  -2   4  14       13.68       16.19      1.06 o 
  -1   4  14       57.59       53.84      1.57 o 
  -1  -1  15       22.56       26.11      1.26 o 
  -2   0  15        1.77        1.61      0.73 o 
  -1   0  15        2.51        2.60      0.51 o 
  -2   1  15        0.03        0.15      0.73 o 
  -1   1  15        0.88        0.46      0.38 o 
                                                 
